# Supplementary material for: Acinetobacter baumannii response to cefiderocol challenge in human urine
Source: Sci Rep. 2022 May 24;12:8763. doi: 10.1038/s41598-022-12829-7 (PMC9128776; doi:10.1038/s41598-022-12829-7)
Supplement: Supplementary file 2 — Supplementary Table S1. [file 41598_2022_12829_MOESM2_ESM.xlsx]

## Sheet: AB5075 Urine 50% vs CAMHB
Supplementary Table S1: Transcriptome analysis of A. baumannii strain AB5075 CAMHB versus AB5075 CAMHB HU 50% showing the genes with an FDR-adjusted P-value < 0.05 and log2-fold change >1.
Gene ID	log2FoldChange	FDR (P-adjusted)	Gene Function
ABUW_0001	-0.341714	0.00999223	dnaA, chromosomal replication initiator protein DnaA
ABUW_0002	-0.00366263	0.987891	DNA polymerase III subunit beta
ABUW_0003	-0.118923	0.600726	recF, DNA replication/repair protein RecF
ABUW_0004	0.384685	0.0029092	gyrB, DNA topoisomerase (ATP-hydrolyzing) subunit B
ABUW_0005	0.33918	0.0250416	cybC, cytochrome b562
ABUW_0006	-0.448253	0.0337238	VTT domain-containing protein
ABUW_0007	-0.0817598	0.691077	ATP-binding cassette domain-containing protein
ABUW_0008	0.0389131	0.912523	RND transporter
ABUW_0009	0.768288	2.56036e-06	hypothetical protein
ABUW_0010	0.953589	1.48244e-07	hypothetical protein
ABUW_0011	-0.216867	0.124453	erpA, iron-sulfur cluster insertion protein ErpA
ABUW_0012	-0.0739245	0.814415	alpha/beta fold hydrolase
ABUW_0013	0.00274116	0.989196	anhydro-N-acetylmuramic acid kinase
ABUW_0014	0.152932	0.379361	tyrosine--tRNA ligase
ABUW_0015	-0.846552	0.048419	16S ribosomal RNA
ABUW_0016	0.273848	NA	tRNA-Ile
ABUW_0017	-0.447687	NA	tRNA-Ala
ABUW_0018	-0.621529	1.65247e-05	23S ribosomal RNA
ABUW_0019	-0.742957	0.111702	rrf, 5S ribosomal RNA
ABUW_0020	-0.291892	0.161355	glutathione S-transferase family protein
ABUW_0021	0.0484985	0.869032	TIGR04219 family outer membrane beta-barrel
ABUW_0022	-0.0301582	0.876014	sodium-dependent transporter
ABUW_0023	-0.18356	0.455121	methionine/alanine import family NSS transporter
ABUW_0024	-0.051584	0.802771	rsmB, 16S rRNA (cytosine(967)-C(5))-methyltransferase
ABUW_0025	0.132912	0.532894	fmt, methionyl-tRNA formyltransferase
ABUW_0026	0.376041	0.000799437	ilvD, dihydroxy-acid dehydratase
ABUW_0027	0.587741	7.43439e-05	hypothetical protein
ABUW_0028	0.196238	0.464095	sulfite exporter TauE/SafE family protein
ABUW_0029	-0.0470431	0.876441	LysR family transcriptional regulator
ABUW_0030	0.295839	0.066624	pyrimidine permease
ABUW_0031	-0.151915	0.361994	ppc, phosphoenolpyruvate carboxylase
ABUW_0033	0.0739674	0.799948	TetR/AcrR family transcriptional regulator
ABUW_0034	0.295677	0.0135152	efflux RND transporter periplasmic adaptor
ABUW_0035	0.091257	0.556908	efflux RND transporter permease subunit
ABUW_0036	0.0994653	0.646042	hypothetical protein
ABUW_0037	0.265045	0.0763458	dnaJ, molecular chaperone DnaJ
ABUW_0038	-0.163737	0.71913	hypothetical protein
ABUW_0039	0.0441203	0.812817	dapB, 4-hydroxy-tetrahydrodipicolinate reductase
ABUW_0040	0.173491	0.392495	START domain-containing protein
ABUW_0041	-0.0518294	0.799251	MFS transporter
ABUW_0042	0.175862	0.294109	dkgB, 2,5-didehydrogluconate reductase DkgB
ABUW_0043	0.0484327	0.869032	LysR family transcriptional regulator
ABUW_0044	0.0619696	0.84563	hypothetical protein
ABUW_0045	0.126046	0.476767	PLP-dependent aminotransferase family protein
ABUW_0046	-0.000382297	0.999157	NAD(P)-dependent alcohol dehydrogenase
ABUW_0047	0.205622	0.479385	DNA-3-methyladenine glycosylase I
ABUW_0048	0.164461	0.633167	hypothetical protein
ABUW_0049	-0.190825	0.545181	M23 family metallopeptidase
ABUW_0050	-0.091159	0.745244	mutY, A/G-specific adenine glycosylase
ABUW_0051	-0.040364	0.866433	HIT family protein
ABUW_0052	-0.185567	0.248945	dienelactone hydrolase family protein
ABUW_0053	0.473471	0.0175412	DUF1328 domain-containing protein
ABUW_0054	-0.0112556	0.975043	YcgN family cysteine cluster protein
ABUW_0055	-0.307994	0.121357	PQQ-dependent sugar dehydrogenase
ABUW_0056	-0.00883917	0.967706	replication-associated recombination protein A
ABUW_0057	-0.110413	0.715677	formate/nitrite transporter family protein
ABUW_0058	-0.182526	0.776853	hypothetical protein
ABUW_0059	0.147544	0.430764	purC, phosphoribosylaminoimidazolesuccinocarboxamide
ABUW_0060	0.261468	0.0851693	hypothetical protein
ABUW_0061	0.410766	0.00100567	4-hydroxy-tetrahydrodipicolinate synthase
ABUW_0062	0.132746	0.599867	pncA, bifunctional nicotinamidase/pyrazinamidase
ABUW_0063	-0.110069	0.678261	bile acid:sodium symporter family protein
ABUW_0064	-0.232946	0.267172	MATE family efflux transporter
ABUW_0065	-0.473288	0.185484	DUF523 domain-containing protein
ABUW_0066	0.536719	0.000154807	hppD, 4-hydroxyphenylpyruvate dioxygenase
ABUW_0067	0.147274	0.402341	IclR family transcriptional regulator
ABUW_0068	0.461452	0.000451695	VOC family protein
ABUW_0069	0.56072	6.67515e-06	maiA, maleylacetoacetate isomerase
ABUW_0070	0.410592	0.00121397	fahA, fumarylacetoacetase
ABUW_0071	0.794192	1.1033e-12	amino acid permease
ABUW_0072	-0.394505	0.223641	hypothetical protein
ABUW_0073	-0.175869	0.528348	zigA, zinc metallochaperone GTPase ZigA
ABUW_0074	-0.44513	0.0385391	acyltransferase
ABUW_0075	0.40617	0.00579154	hutC, histidine utilization repressor
ABUW_0076	0.238858	0.223641	HutD family protein
ABUW_0077	0.308414	0.0341113	hutU, urocanate hydratase
ABUW_0078	0.186435	0.273333	hutH, histidine ammonia-lyase
ABUW_0079	0.195404	0.259339	amino acid permease
ABUW_0080	-0.213963	0.213733	imidazolonepropionase
ABUW_0081	-0.224636	0.251692	hutG, formimidoylglutamase
ABUW_0082	-0.400436	0.0217391	DUF885 domain-containing protein
ABUW_0083	-0.365324	0.131647	HAD family hydrolase
ABUW_0084	-0.444938	0.0204272	murI, glutamate racemase
ABUW_0085	-0.485026	0.62493	hypothetical protein
ABUW_0086	0.0492842	0.837098	DNA cytosine methyltransferase
ABUW_0087	-0.22444	0.143276	ATP-binding protein
ABUW_0088	-0.489361	0.0025522	hypothetical protein
ABUW_0089	-0.482322	0.000352158	glmS, glutamine--fructose-6-phosphate transaminase
ABUW_0090	-0.297734	0.0277708	glmU, bifunctional UDP-N-acetylglucosamine
ABUW_0091	-0.357295	0.110562	phosphatidylglycerophosphatase A
ABUW_0092	-0.284448	0.123772	thiL, thiamine-phosphate kinase
ABUW_0093	-0.342488	0.034461	nusB, transcription antitermination factor NusB
ABUW_0094	-0.173126	0.275552	ribE, 6,7-dimethyl-8-ribityllumazine synthase
ABUW_0095	0.0552409	0.759944	bifunctional
ABUW_0096	0.444231	0.000857231	hypothetical protein
ABUW_0097	0.320346	0.0135152	serB, phosphoserine phosphatase SerB
ABUW_0098	0.430544	0.00230914	hypothetical protein
ABUW_0099	0.416412	0.00410163	hypothetical protein
ABUW_0100	0.123158	0.715677	D-tyrosyl-tRNA(Tyr) deacylase
ABUW_0101	0.399957	0.00312513	pncB, nicotinate phosphoribosyltransferase
ABUW_0102	0.0875224	0.649206	sulfurtransferase
ABUW_0103	0.171988	0.256956	psd, phosphatidylserine decarboxylase
ABUW_0104	-0.100329	0.560222	alpha/beta fold hydrolase
ABUW_0105	0.0578594	0.792114	phoR, phosphate regulon sensor histidine kinase PhoR
ABUW_0106	-0.211713	0.302125	phoB, phosphate regulon transcriptional regulator
ABUW_0107	-0.0251348	0.940512	TetR/AcrR family transcriptional regulator
ABUW_0108	0.0918268	0.718568	SDR family NAD(P)-dependent oxidoreductase
ABUW_0109	-0.392374	0.0231592	MATE family efflux transporter
ABUW_0110	-0.181159	0.279318	pyridoxal phosphate-dependent aminotransferase
ABUW_0111	0.0720795	0.715677	DUF445 domain-containing protein
ABUW_0112	0.0631596	0.840926	hypothetical protein
ABUW_0113	0.023448	0.940512	DUF924 domain-containing protein
ABUW_0114	-0.0418953	0.845841	glutamate--cysteine ligase
ABUW_0115	-0.340672	0.0280759	disulfide bond formation protein B
ABUW_0116	-0.152849	0.352821	type VI secretion system tip protein VgrG
ABUW_0117	-0.240826	0.185484	LysM peptidoglycan-binding domain-containing
ABUW_0118	-0.422635	0.13114	hypothetical protein
ABUW_0119	-0.68021	0.0563108	hypothetical protein
ABUW_0120	-0.951083	0.00585614	DUF1311 domain-containing protein
ABUW_0121	-2.53088	2.25222e-27	SH3 domain-containing protein
ABUW_0122	-0.0232724	0.93029	hypothetical protein
ABUW_0123	0.294613	0.116257	esterase
ABUW_0124	0.0403251	0.820063	parE, DNA topoisomerase IV subunit B
ABUW_0125	-0.343652	0.237917	ureidoglycolate lyase
ABUW_0126	-0.145009	0.607432	allantoicase
ABUW_0127	-0.0470639	0.895025	hpxO, FAD-dependent urate hydroxylase HpxO
ABUW_0128	0.058711	0.81578	ion channel protein Tsx
ABUW_0129	-0.256083	0.287119	purine permease
ABUW_0130	-0.160847	0.772594	uraH, hydroxyisourate hydrolase
ABUW_0131	-0.155971	0.775392	uraD, 2-oxo-4-hydroxy-4-carboxy-5-ureidoimidazoline
ABUW_0132	-0.0443153	0.906318	puuE, allantoinase PuuE
ABUW_0133	-1.15181	4.45121e-17	HPF/RaiA family ribosome-associated protein
ABUW_0134	0.377549	0.00605493	ankyrin repeat domain-containing protein
ABUW_0135	0.390757	0.00156096	transporter
ABUW_0136	0.238398	0.12326	dsbD, protein-disulfide reductase DsbD
ABUW_0137	-0.0453894	0.879137	GGDEF domain-containing protein
ABUW_0138	-0.18666	0.384186	alpha/beta hydrolase
ABUW_0139	1.07393	1.75157e-16	DUF2147 domain-containing protein
ABUW_0140	0.250704	0.353227	arsenate reductase
ABUW_0141	-0.0167602	0.940512	xth, exodeoxyribonuclease III
ABUW_0142	0.116081	0.521255	pyrE, orotate phosphoribosyltransferase
ABUW_0143	0.299952	0.0849666	TonB-dependent siderophore receptor
ABUW_0144	-0.336952	0.522164	DUF1737 domain-containing protein
ABUW_0145	0.214618	0.196617	gshB, glutathione synthase
ABUW_0146	0.00917403	0.967873	murG, undecaprenyldiphospho-muramoylpentapeptide
ABUW_0147	-0.166623	0.309831	murC, UDP-N-acetylmuramate--L-alanine ligase
ABUW_0148	-0.265309	0.0527217	D-alanine--D-alanine ligase
ABUW_0149	-0.162189	0.320763	cell division protein FtsQ/DivIB
ABUW_0150	0.204428	0.109222	ftsA, cell division protein FtsA
ABUW_0151	-0.364979	0.00131513	ftsZ, cell division protein FtsZ
ABUW_0152	0.782979	1.0199e-08	UDP-3-O-acyl-N-acetylglucosamine deacetylase
ABUW_0153	0.286392	0.0355763	DUF721 domain-containing protein
ABUW_0154	0.311505	0.0118457	M23 family metallopeptidase
ABUW_0155	-0.626957	1.08162e-06	aceE, pyruvate dehydrogenase (acetyl-transferring),
ABUW_0156	-0.477555	0.00082448	2-oxo acid dehydrogenase subunit E2
ABUW_0157	-0.142962	0.620568	hypothetical protein
ABUW_0158	0.042812	0.906887	TMEM165/GDT1 family protein
ABUW_0159	-0.247517	0.143276	TonB-dependent siderophore receptor
ABUW_0160	-0.731581	0.000170986	MBL fold metallo-hydrolase
ABUW_0161	-0.353966	0.262046	YkgJ family cysteine cluster protein
ABUW_0162	0.107133	0.564238	guaB, IMP dehydrogenase
ABUW_0163	-0.0308852	0.869649	glmM, phosphoglucosamine mutase
ABUW_0164	-0.0969722	0.622504	pdxH, pyridoxamine 5'-phosphate oxidase
ABUW_0165	-0.062047	0.77058	recJ, single-stranded-DNA-specific exonuclease RecJ
ABUW_0166	-0.786192	1.92311e-12	putative porin
ABUW_0167	0.121879	0.504393	prfB, peptide chain release factor 2
ABUW_0169	-0.21143	0.406706	helix-turn-helix transcriptional regulator
ABUW_0170	-0.103597	0.584363	alkene reductase
ABUW_0171	-0.0627498	0.782517	3-deoxy-D-manno-octulosonic acid transferase
ABUW_0172	-0.0416049	0.91345	16S rRNA (uracil(1498)-N(3))-methyltransferase
ABUW_0173	0.0593998	0.786116	mechanosensitive ion channel family protein
ABUW_0174	0.0999619	0.692213	DUF805 domain-containing protein
ABUW_0175	0.599437	2.22518e-05	acs, acetate--CoA ligase
ABUW_0176	-0.0424062	0.930403	cysteine hydrolase
ABUW_0177	-0.0606673	0.900231	winged helix-turn-helix transcriptional
ABUW_0178	-0.571448	0.0102423	sfnG, dimethyl sulfone monooxygenase SfnG
ABUW_0179	-0.171895	0.602851	msuE, FMN reductase
ABUW_0180	0.332381	0.0193818	response regulator transcription factor
ABUW_0181	0.951704	3.62014e-14	hypothetical protein
ABUW_0182	0.107045	0.489744	hybrid sensor histidine kinase/response
ABUW_0183	1.27917	2.85294e-18	DUF485 domain-containing protein
ABUW_0184	1.30498	9.26096e-25	cation acetate symporter
ABUW_0185	-0.290128	0.263616	hypothetical protein
ABUW_0186	-0.394017	0.000945433	betT, choline BCCT transporter BetT
ABUW_0187	-0.412105	0.0306881	omp33-36, porin Omp33-36
ABUW_0188	0.00447894	0.98705	GGDEF domain-containing protein
ABUW_0189	-0.108	0.557569	uvrA, excinuclease ABC subunit UvrA
ABUW_0190	-0.662284	0.00059485	TetR/AcrR family transcriptional regulator
ABUW_0191	-0.747629	8.7414e-07	zinc-binding dehydrogenase
ABUW_0192	-0.580722	0.069341	DUF1304 domain-containing protein
ABUW_0193	-0.298294	0.429286	GlpM family protein
ABUW_0194	0.0217594	0.939968	tenA, thiaminase II
ABUW_0195	0.426074	0.00207047	DUF475 domain-containing protein
ABUW_0196	0.12247	0.446154	MFS transporter
ABUW_0197	0.296394	0.0648202	ssb, single-stranded DNA-binding protein
ABUW_0198	-0.99735	1.6326e-07	AzlD domain-containing protein
ABUW_0199	-0.781715	3.20237e-05	AzlC family ABC transporter permease
ABUW_0200	-0.0554872	0.837098	helix-turn-helix transcriptional regulator
ABUW_0201	0.0681186	0.796496	amino acid permease
ABUW_0202	-0.062426	0.828494	PLP-dependent aminotransferase family protein
ABUW_0203	0.0868543	0.751084	gabT, 4-aminobutyrate--2-oxoglutarate transaminase
ABUW_0204	-0.381677	0.0209673	NAD-dependent succinate-semialdehyde
ABUW_0205	0.0511282	0.875718	LysR family transcriptional regulator
ABUW_0206	-0.0326236	0.898441	hydrolase
ABUW_0207	-0.13694	0.516135	pirin family protein
ABUW_0208	-0.172253	0.330885	FAD-dependent oxidoreductase
ABUW_0209	-0.323264	0.31469	class I SAM-dependent methyltransferase
ABUW_0210	0.07788	0.778737	GFA family protein
ABUW_0212	-0.0861794	0.940512	tRNA-Thr
ABUW_0213	0.238996	0.381368	MFS transporter
ABUW_0214	-0.252132	0.419302	LysR family transcriptional regulator
ABUW_0215	-0.293859	0.236477	DMT family transporter
ABUW_0216	-0.882144	2.8419e-07	hypothetical protein
ABUW_0217	-0.712754	7.99527e-05	hypothetical protein
ABUW_0218	0.171165	0.466997	aldo/keto reductase
ABUW_0219	-0.127754	0.657513	AraC family transcriptional regulator
ABUW_0222	-0.0155326	0.979318	TetR/AcrR family transcriptional regulator
ABUW_0223	-0.380179	0.392078	carboxymuconolactone decarboxylase family
ABUW_0224	-0.15578	0.642545	helix-turn-helix transcriptional regulator
ABUW_0225	-0.872604	0.000343455	hypothetical protein
ABUW_0226	-0.81059	8.53445e-05	hypothetical protein
ABUW_0227	-0.757956	5.4624e-05	helix-turn-helix transcriptional regulator
ABUW_0228	0.0500522	0.911364	NAD(P)H-dependent oxidoreductase
ABUW_0229	-0.19722	0.606583	AraC family transcriptional regulator
ABUW_0230	-0.296397	0.229278	GNAT family N-acetyltransferase
ABUW_0231	-0.486665	0.593305	tRNA-Ser
ABUW_0232	-0.0804786	0.697344	potassium transporter Kup
ABUW_0233	-1.36341	9.65133e-15	hypothetical protein
ABUW_0234	-0.551653	0.00163577	DNA/RNA non-specific endonuclease
ABUW_0235	-0.141144	0.795722	LysE family translocator
ABUW_0236	-0.0590858	0.849537	hypothetical protein
ABUW_0237	0.904202	8.3867e-15	aqpZ, aquaporin Z
ABUW_0238	-0.10803	0.711195	AraC family transcriptional regulator
ABUW_0239	-0.35919	0.302728	hypothetical protein
ABUW_0240	0.15375	0.372133	hisF, imidazole glycerol phosphate synthase subunit
ABUW_0241	-0.180924	0.402043	homoserine kinase
ABUW_0242	-0.031922	0.934286	DUF1294 domain-containing protein
ABUW_0243	-0.23097	0.238687	membrane protein
ABUW_0244	-0.0260928	0.94388	DMT family transporter
ABUW_0245	0.0809931	0.814133	helix-turn-helix transcriptional regulator
ABUW_0246	0.106693	0.600061	hisA, 1-(5-phosphoribosyl)-5-[(5-
ABUW_0247	0.256176	0.432647	3'-5' exonuclease domain-containing protein 2
ABUW_0248	-0.401206	0.0163325	DUF805 domain-containing protein
ABUW_0249	0.257285	0.120203	hisH, imidazole glycerol phosphate synthase subunit
ABUW_0250	0.164741	0.366292	hisB, imidazoleglycerol-phosphate dehydratase HisB
ABUW_0251	0.313497	0.0547373	acetyl-CoA sensor PanZ family protein
ABUW_0252	-0.989976	0.137253	tRNA-Phe
ABUW_0253	0.35452	NA	tRNA-Phe
ABUW_0254	0.0943509	0.791905	GNAT family acetyltransferase
ABUW_0255	1.09347	2.39333e-18	acetyl-CoA hydrolase/transferase family protein
ABUW_0256	-0.300563	0.0318462	HAMP domain-containing protein
ABUW_0257	-0.576991	3.46959e-07	ompR, two-component system response regulator OmpR
ABUW_0258	-0.450618	0.00141523	RNA-binding transcriptional accessory protein
ABUW_0259	-0.541803	0.00190232	bifunctional SulP family inorganic anion
ABUW_0260	-0.311298	0.0277167	SDR family NAD(P)-dependent oxidoreductase
ABUW_0261	-0.23944	0.132619	aminotransferase class I/II-fold pyridoxal
ABUW_0262	0.160279	0.379293	ettA, energy-dependent translational throttle protein
ABUW_0263	-0.872099	5.56994e-07	hypothetical protein
ABUW_0264	-0.310072	0.290407	hypothetical protein
ABUW_0265	0.255988	0.359674	hypothetical protein
ABUW_0266	-0.00659282	0.981082	TolC family protein
ABUW_0267	-0.13193	0.556917	efflux RND transporter periplasmic adaptor
ABUW_0268	-0.288221	0.0587088	CusA/CzcA family heavy metal efflux RND
ABUW_0269	-0.18941	0.31469	cation transporter
ABUW_0270	0.542976	0.000343455	hypothetical protein
ABUW_0271	0.552151	0.00150483	hypothetical protein
ABUW_0272	-1.1485	NA	tRNA-Glu
ABUW_0273	0.42157	NA	tRNA-Glu
ABUW_0274	-0.323581	0.147179	hypothetical protein
ABUW_0275	-0.589322	0.000765414	amino acid permease
ABUW_0276	0.384115	0.249743	tRNA-Glu
ABUW_0277	0.00880426	NA	tRNA-Ala
ABUW_0278	0.0888757	0.618637	glutamate--tRNA ligase
ABUW_0279	0.580951	2.71164e-05	hypothetical protein
ABUW_0280	-1.90107	1.41705e-26	sulfate ABC transporter substrate-binding
ABUW_0281	-0.26257	0.082137	rsmH, 16S rRNA (cytosine(1402)-N(4))-methyltransferase
ABUW_0282	-0.146306	0.402341	ftsL, cell division protein FtsL
ABUW_0283	-0.261025	0.06807	ftsI, penicillin-binding protein PBP3
ABUW_0284	-0.442559	0.00155871	UDP-N-acetylmuramoyl-L-alanyl-D-glutamate--2,
ABUW_0285	-0.671728	1.99721e-07	murF, UDP-N-acetylmuramoyl-tripeptide--D-alanyl-D-
ABUW_0286	-0.657919	1.76657e-07	phospho-N-acetylmuramoyl-pentapeptide-
ABUW_0287	0.0753109	0.745894	hypothetical protein
ABUW_0288	-0.0109764	0.966034	methyltransferase domain-containing protein
ABUW_0289	0.0913618	0.574005	ponA, penicillin-binding protein PBP1a
ABUW_0290	-0.472056	0.00254884	pilus assembly protein PilM
ABUW_0291	-0.598732	0.00234599	PilN domain-containing protein
ABUW_0292	-0.598556	0.0147298	type 4a pilus biogenesis protein PilO
ABUW_0293	-0.64916	0.0153134	pilus assembly protein PilP
ABUW_0294	-0.592934	0.000667128	type IV pilus secretin PilQ family protein
ABUW_0295	0.176769	0.356294	aroK, shikimate kinase AroK
ABUW_0296	0.255059	0.0715194	aroB, 3-dehydroquinate synthase
ABUW_0297	0.0124073	0.96387	hypothetical protein
ABUW_0298	0.800706	2.98242e-15	gltB, glutamate synthase large subunit
ABUW_0299	0.246952	0.0726356	FAD-dependent oxidoreductase
ABUW_0300	-0.395921	0.102521	metal-dependent hydrolase
ABUW_0301	-0.29408	0.0362725	LemA family protein
ABUW_0302	-0.225078	0.139614	TPM domain-containing protein
ABUW_0303	-0.436598	0.00959898	TPM domain-containing protein
ABUW_0304	-0.419663	0.582954	pilin
ABUW_0305	0.299436	0.0718486	O-antigen ligase family protein
ABUW_0306	0.238556	0.0632553	bfr, bacterioferritin
ABUW_0307	1.25764	1.23256e-09	bacterioferritin-associated ferredoxin
ABUW_0308	0.131094	0.702659	RidA family protein
ABUW_0309	-0.132346	0.395694	bifunctional (p)ppGpp
ABUW_0310	0.107511	0.693803	rpoZ, DNA-directed RNA polymerase subunit omega
ABUW_0311	-0.445356	0.00521831	gmk, guanylate kinase
ABUW_0312	0.206374	0.115643	ispH, 4-hydroxy-3-methylbut-2-enyl diphosphate
ABUW_0313	-0.548603	0.211484	GspH/FimT family pseudopilin
ABUW_0314	-0.19431	0.646042	pilV, type IV pilus modification protein PilV
ABUW_0315	-0.556368	0.0100523	PilW family protein
ABUW_0316	-0.395642	0.136003	hypothetical protein
ABUW_0317	-0.449615	0.00115313	VWA domain-containing protein
ABUW_0318	-0.793639	0.0105535	prepilin-type N-terminal cleavage/methylation
ABUW_0319	-0.687748	0.0062571	prepilin-type N-terminal cleavage/methylation
ABUW_0320	-0.567252	1.97651e-05	rpsP, 30S ribosomal protein S16
ABUW_0321	-0.687528	5.09437e-06	rimM, ribosome maturation factor RimM
ABUW_0322	-0.845546	5.96669e-09	trmD, tRNA (guanosine(37)-N1)-methyltransferase TrmD
ABUW_0323	-0.773961	7.53253e-07	rplS, 50S ribosomal protein L19
ABUW_0324	0.466996	0.048419	triacylglycerol lipase
ABUW_0325	0.118657	0.720995	lipase secretion chaperone
ABUW_0326	0.0493917	0.875854	truB, tRNA pseudouridine(55) synthase TruB
ABUW_0327	0.0415958	0.884983	TSUP family transporter
ABUW_0328	-0.37284	0.037603	hemerythrin domain-containing protein
ABUW_0329	-0.0211722	0.940512	EamA family transporter
ABUW_0330	0.236603	0.306996	EamA family transporter
ABUW_0331	0.270939	0.0829915	serA, phosphoglycerate dehydrogenase
ABUW_0332	0.272326	0.0819716	FAD-binding oxidoreductase
ABUW_0333	0.100845	0.812814	hypothetical protein
ABUW_0334	0.439135	0.00872903	antibiotic biosynthesis monooxygenase
ABUW_0335	0.320839	0.0281352	NAD(P)H-dependent oxidoreductase
ABUW_0336	0.0252539	0.96064	hypothetical protein
ABUW_0337	-0.511935	0.00256416	MFS transporter
ABUW_0338	0.095713	0.710396	yccS, TIGR01666 family membrane protein
ABUW_0339	-0.0195389	0.932906	superoxide dismutase family protein
ABUW_0340	0.219807	0.22058	AI-2E family transporter
ABUW_0341	-0.23669	0.124453	ParA family protein
ABUW_0342	-0.194174	0.497563	endonuclease
ABUW_0343	-0.157538	0.483835	hypothetical protein
ABUW_0344	0.70164	1.36524e-06	hypothetical protein
ABUW_0345	0.250531	0.264114	class I SAM-dependent methyltransferase
ABUW_0346	-0.556736	0.000712326	hypothetical protein
ABUW_0347	-0.14069	0.444886	amino acid permease
ABUW_0350	-1.55568	8.6163e-31	Glu/Leu/Phe/Val dehydrogenase
ABUW_0351	-1.19556	3.90484e-25	aspartate aminotransferase family protein
ABUW_0352	-1.09946	1.20907e-12	astA, arginine N-succinyltransferase
ABUW_0353	-1.26528	2.21346e-26	astD, succinylglutamate-semialdehyde dehydrogenase
ABUW_0354	-1.20875	1.76703e-20	astB, N-succinylarginine dihydrolase
ABUW_0355	-1.15158	4.65823e-12	astE, succinylglutamate desuccinylase
ABUW_0356	-0.563276	0.000140201	hypothetical protein
ABUW_0357	-0.672617	0.251902	hypothetical protein
ABUW_0358	-0.409491	0.0187554	S8 family serine peptidase
ABUW_0359	-0.240378	0.335998	hypothetical protein
ABUW_0360	-0.378958	0.0451379	hypothetical protein
ABUW_0361	0.0701084	0.826413	LysR family transcriptional regulator
ABUW_0362	3.87098	8.51624e-158	EamA family transporter
ABUW_0363	3.10301	3.62469e-73	hypothetical protein
ABUW_0364	-0.347284	0.0651665	DUF262 domain-containing protein
ABUW_0365	-0.0269585	0.946552	hypothetical protein
ABUW_0366	-0.312559	0.0355551	glycine--tRNA ligase subunit beta
ABUW_0367	-0.0973267	0.646042	glyQ, glycine--tRNA ligase subunit alpha
ABUW_0368	-0.156115	0.587712	tetracycline resistance MFS efflux pump
ABUW_0369	0.144058	0.768608	putative DNA modification/repair radical SAM
ABUW_0370	-0.327843	0.189994	TIGR03915 family putative DNA repair protein
ABUW_0371	0.411929	0.0158426	HPP family protein
ABUW_0372	-0.16153	0.311509	PspC domain-containing protein
ABUW_0373	-0.49112	0.00126717	hypothetical protein
ABUW_0374	1.42127	2.8935e-32	acyl-CoA dehydrogenase C-terminal
ABUW_0375	-0.256222	0.0704002	hypothetical protein
ABUW_0376	0.407702	0.0153331	aroE, shikimate dehydrogenase
ABUW_0377	0.00250818	0.989196	hemF, oxygen-dependent coproporphyrinogen oxidase
ABUW_0378	0.2742	0.136661	ribA, GTP cyclohydrolase II
ABUW_0379	-0.0740643	0.650935	dxs, 1-deoxy-D-xylulose-5-phosphate synthase
ABUW_0380	0.335605	0.0416012	inositol monophosphatase
ABUW_0381	-0.199914	0.281323	DEAD/DEAH box helicase
ABUW_0382	-0.4085	0.0342647	hypothetical protein
ABUW_0383	-0.291148	0.0838901	ABC transporter ATP-binding protein
ABUW_0384	-0.274073	0.132234	mlaE, lipid asymmetry maintenance ABC transporter
ABUW_0385	-0.35125	0.0116753	outer membrane lipid asymmetry maintenance
ABUW_0386	-0.209127	0.231802	ABC transporter substrate-binding protein
ABUW_0387	0.145079	0.447155	STAS domain-containing protein
ABUW_0388	0.299057	0.108012	magnesium transporter
ABUW_0389	0.125762	0.532894	TIGR00730 family Rossman fold protein
ABUW_0390	0.192615	0.343057	NUDIX domain-containing protein
ABUW_0391	-0.142044	0.616149	ComF family protein
ABUW_0392	-0.0987466	0.606683	recG, ATP-dependent DNA helicase RecG
ABUW_0393	0.179859	0.330982	NAD(P)H-binding protein
ABUW_0394	0.771946	3.84446e-10	adeT2, putative multidrug efflux protein AdeT2
ABUW_0395	-0.339231	0.0123156	plsB, glycerol-3-phosphate 1-O-acyltransferase PlsB
ABUW_0396	0.583572	6.19632e-05	acyl-CoA thioesterase II
ABUW_0397	0.297427	0.0647311	dicarboxylate/amino acid:cation symporter
ABUW_0398	0.170735	0.400384	metal-dependent hydrolase
ABUW_0399	0.401233	0.00333967	YihA family ribosome biogenesis GTP-binding
ABUW_0400	-0.015045	0.962433	Rrf2 family transcriptional regulator
ABUW_0401	-0.195624	0.661082	flavohemoprotein
ABUW_0402	0.0168308	0.938432	DUF853 domain-containing protein
ABUW_0403	-0.125938	0.547415	PLP-dependent transferase
ABUW_0404	-0.560752	0.0212889	type 1 glutamine amidotransferase
ABUW_0405	-0.687949	1.6137e-05	rpsJ, 30S ribosomal protein S10
ABUW_0406	-0.76251	6.97765e-07	rplC, 50S ribosomal protein L3
ABUW_0407	-0.972776	7.72574e-10	rplD, 50S ribosomal protein L4
ABUW_0408	-0.900411	2.09501e-09	rplW, 50S ribosomal protein L23
ABUW_0409	-0.957435	2.0585e-12	rplB, 50S ribosomal protein L2
ABUW_0410	-0.994278	4.11941e-13	rpsS, 30S ribosomal protein S19
ABUW_0411	-0.992121	8.195e-13	rplV, 50S ribosomal protein L22
ABUW_0412	-0.988792	2.06862e-18	rpsC, 30S ribosomal protein S3
ABUW_0413	-0.914967	2.4583e-16	rplP, 50S ribosomal protein L16
ABUW_0414	-0.731007	1.84109e-11	rpmC, 50S ribosomal protein L29
ABUW_0415	-0.764761	4.32404e-11	rpsQ, 30S ribosomal protein S17
ABUW_0416	-0.645104	1.08095e-07	rplN, 50S ribosomal protein L14
ABUW_0417	-0.558619	6.50606e-06	rplX, 50S ribosomal protein L24
ABUW_0418	-0.662511	7.53253e-07	rplE, 50S ribosomal protein L5
ABUW_0419	-0.813478	7.68302e-08	rpsN, 30S ribosomal protein S14
ABUW_0420	-0.746408	4.26968e-10	rpsH, 30S ribosomal protein S8
ABUW_0421	-0.78633	1.10613e-06	rplF, 50S ribosomal protein L6
ABUW_0422	-0.855286	4.11208e-09	rplR, 50S ribosomal protein L18
ABUW_0423	-0.868203	3.1221e-12	rpsE, 30S ribosomal protein S5
ABUW_0424	-0.807196	2.43778e-08	rpmD, 50S ribosomal protein L30
ABUW_0425	-0.747081	1.24897e-10	rplO, 50S ribosomal protein L15
ABUW_0426	-0.762495	9.21154e-09	secY, preprotein translocase subunit SecY
ABUW_0427	-0.951477	1.60068e-07	rpmJ, 50S ribosomal protein L36
ABUW_0428	-0.777277	1.14207e-08	rpsM, 30S ribosomal protein S13
ABUW_0429	-0.855106	3.73818e-08	rpsK, 30S ribosomal protein S11
ABUW_0430	-0.854452	2.79165e-09	rpsD, 30S ribosomal protein S4
ABUW_0431	-0.90944	3.51237e-11	rpoA, DNA-directed RNA polymerase subunit alpha
ABUW_0432	-0.762397	1.56002e-07	rplQ, 50S ribosomal protein L17
ABUW_0433	0.606667	1.41253e-05	NAD(P)/FAD-dependent oxidoreductase
ABUW_0434	-0.10287	0.760527	acyl-CoA dehydrogenase family protein
ABUW_0435	0.463524	0.0181374	succinate dehydrogenase assembly factor 2
ABUW_0436	-0.193145	0.826035	membrane protein
ABUW_0438	1.16063	2.44019e-14	hypothetical protein
ABUW_0439	0.747685	7.30969e-05	rrtA, rhombosortase
ABUW_0440	1.44623	7.35686e-24	TRAP transporter large permease subunit
ABUW_0441	0.02953	0.92741	hypothetical protein
ABUW_0442	0.149856	0.357804	YheV family putative metal-binding protein
ABUW_0443	0.442529	0.00039816	M3 family metallopeptidase
ABUW_0444	-0.00227179	0.989196	rnr, ribonuclease R
ABUW_0445	-0.261798	0.817287	tRNA-Ser
ABUW_0446	0.79895	NA	tRNA-Arg
ABUW_0447	-0.667248	NA	tRNA-Arg
ABUW_0448	-0.454564	0.233468	HAD-IB family hydrolase
ABUW_0449	0.0642568	0.684804	hypothetical protein
ABUW_0450	0.245107	NA	tRNA-Arg
ABUW_0451	-0.357079	0.335186	nitroreductase family protein
ABUW_0452	0.22992	0.287824	YcxB family protein
ABUW_0453	-0.0564869	0.78818	fumarylacetoacetate hydrolase family protein
ABUW_0454	-0.0576859	0.863812	helix-turn-helix transcriptional regulator
ABUW_0455	-0.22295	0.485942	DMT family transporter
ABUW_0456	-0.0581678	0.786116	YihY family inner membrane protein
ABUW_0457	0.0763723	0.772399	wrbA, NAD(P)H:quinone oxidoreductase
ABUW_0458	-0.769413	3.2925e-06	xanthine phosphoribosyltransferase
ABUW_0459	-0.231215	0.131784	DUF3108 domain-containing protein
ABUW_0460	0.0756924	0.784724	hypothetical protein
ABUW_0461	-0.34559	0.118389	energy transducer TonB
ABUW_0462	0.163168	0.328298	ybeY, rRNA maturation RNase YbeY
ABUW_0463	0.301897	0.0224806	PhoH family protein
ABUW_0464	0.309153	0.0547232	miaB, tRNA (N6-isopentenyl
ABUW_0465	-0.422264	0.000634681	lytic transglycosylase domain-containing
ABUW_0466	-0.309719	0.130824	hypothetical protein
ABUW_0467	0.407782	0.00390518	malate dehydrogenase
ABUW_0468	-0.156166	0.462322	DUF2789 domain-containing protein
ABUW_0469	0.35657	0.0230968	hypothetical protein
ABUW_0470	0.190634	0.531961	2OG-Fe(II) oxygenase
ABUW_0471	0.137574	0.420989	23S rRNA (adenine(2030)-N(6))-methyltransferase
ABUW_0472	0.0179016	0.937426	pssA, CDP-diacylglycerol--serine
ABUW_0473	-0.367575	0.0180853	hypothetical protein
ABUW_0474	-0.883834	0.0338902	16S ribosomal RNA
ABUW_0475	-0.0239894	NA	tRNA-Ile
ABUW_0476	0.32202	NA	tRNA-Ala
ABUW_0477	-0.628997	1.03615e-05	23S ribosomal RNA
ABUW_0478	-0.314265	0.578359	rrf, 5S ribosomal RNA
ABUW_0479	0.760652	0.017625	GFA family protein
ABUW_0480	0.219088	0.392521	DUF4256 domain-containing protein
ABUW_0481	-0.202654	0.284232	acyl-CoA dehydrogenase family protein
ABUW_0482	0.53354	0.0342647	TetR family transcriptional regulator
ABUW_0484	0.994649	6.37764e-11	DUF1446 domain-containing protein
ABUW_0485	0.593755	0.00424904	SDR family oxidoreductase
ABUW_0486	0.241275	0.283628	acetyl-CoA carboxylase carboxyltransferase
ABUW_0487	0.207166	0.356294	acyl-CoA dehydrogenase family protein
ABUW_0488	0.277166	0.368359	enoyl-CoA hydratase/isomerase family protein
ABUW_0489	0.118444	0.630075	acetyl/propionyl/methylcrotonyl-CoA carboxylase
ABUW_0490	-0.168306	0.402341	hypothetical protein
ABUW_0491	-0.39124	0.0222989	ClpXP protease specificity-enhancing factor
ABUW_0492	-0.219282	0.47286	glutathione S-transferase N-terminal
ABUW_0493	-0.553337	0.00202992	rpsI, 30S ribosomal protein S9
ABUW_0494	-0.402528	0.0157345	rplM, 50S ribosomal protein L13
ABUW_0495	0.0781887	0.678415	pdxA, 4-hydroxythreonine-4-phosphate dehydrogenase
ABUW_0496	0.335082	0.0215777	rsmA, 16S rRNA
ABUW_0497	0.0243825	0.916487	symmetrical bis(5'-nucleosyl)-tetraphosphatase
ABUW_0498	-0.112237	0.650664	DUF2147 domain-containing protein
ABUW_0499	0.118966	0.63422	LrgB family protein
ABUW_0500	0.282697	0.266797	hypothetical protein
ABUW_0501	0.0358296	0.869649	hflX, GTPase HflX
ABUW_0502	0.419039	0.00741827	1-acyl-sn-glycerol-3-phosphate acyltransferase
ABUW_0503	0.266607	0.161073	phospholipase D family protein
ABUW_0504	-0.475729	0.000141417	metallophosphoesterase
ABUW_0505	0.744625	1.22083e-05	OmpA family protein
ABUW_0506	0.520914	0.000974602	diguanylate cyclase
ABUW_0507	-0.0726108	0.821194	YfiR family protein
ABUW_0508	-0.888616	0.036803	16S ribosomal RNA
ABUW_0509	-0.167746	0.893178	tRNA-Ile
ABUW_0510	-0.324204	NA	tRNA-Ala
ABUW_0511	-0.637854	1.42012e-05	23S ribosomal RNA
ABUW_0512	0.0935632	0.891539	rrf, 5S ribosomal RNA
ABUW_0513	0.170483	0.329476	dihydrolipoyl dehydrogenase
ABUW_0514	-0.648924	6.64356e-05	hypothetical protein
ABUW_0515	-0.130015	0.546291	TIGR01244 family phosphatase
ABUW_0516	1.14634	2.06359e-14	alpha/beta hydrolase
ABUW_0517	0.196765	0.262641	trxC, thioredoxin TrxC
ABUW_0518	0.511397	0.0114299	acyl-CoA thioesterase
ABUW_0519	1.3045	3.74846e-16	DUF4442 domain-containing protein
ABUW_0520	0.225184	0.400384	YajQ family cyclic di-GMP-binding protein
ABUW_0521	0.161878	0.402341	sulfurtransferase
ABUW_0522	0.0488041	0.82585	bifunctional tRNA
ABUW_0523	0.271082	0.196265	hypothetical protein
ABUW_0524	0.58565	0.000121755	hypothetical protein
ABUW_0525	0.0996423	0.709897	septation protein IspZ
ABUW_0526	0.305344	0.0600037	PHP domain-containing protein
ABUW_0527	-0.2804	0.193062	bestrophin
ABUW_0528	0.104246	0.727718	radC, DNA repair protein RadC
ABUW_0529	0.374699	0.00647809	coaBC, bifunctional phosphopantothenoylcysteine
ABUW_0530	-0.651588	3.76409e-05	secF, protein translocase subunit SecF
ABUW_0531	-0.660138	2.15183e-06	secD, protein translocase subunit SecD
ABUW_0532	-0.370791	0.0401849	yajC, preprotein translocase subunit YajC
ABUW_0533	-0.623619	2.48857e-05	tgt, tRNA guanosine(34) transglycosylase Tgt
ABUW_0534	-0.478211	0.00288226	LemA family protein
ABUW_0535	-0.332069	0.0540141	hypothetical protein
ABUW_0536	0.136243	0.476784	queA, tRNA preQ1(34) S-adenosylmethionine
ABUW_0537	-0.224684	0.834057	tRNA-Leu
ABUW_0538	-0.850373	2.74027e-06	site-specific integrase
ABUW_0539	-0.413798	0.350418	hypothetical protein
ABUW_0540	-0.361753	0.629081	hypothetical protein
ABUW_0541	-0.208438	0.526433	3'-5' exonuclease
ABUW_0542	-0.461805	0.332933	ssb, single-stranded DNA-binding protein
ABUW_0543	0.0119173	0.98705	hypothetical protein
ABUW_0544	-0.844001	NA	hypothetical protein
ABUW_0545	-0.509129	0.142545	hypothetical protein
ABUW_0546	0.284387	0.337354	hypothetical protein
ABUW_0547	-0.214866	0.360324	toprim domain-containing protein
ABUW_0548	-0.894242	0.106187	hypothetical protein
ABUW_0549	0.226036	0.453738	helix-turn-helix transcriptional regulator
ABUW_0550	0.127877	0.592691	hypothetical protein
ABUW_0551	-0.0768417	0.843186	Rha family transcriptional regulator
ABUW_0552	-0.658594	0.166855	hypothetical protein
ABUW_0553	-0.0227635	0.926207	BRCT domain-containing protein
ABUW_0554	0.164976	0.489271	hypothetical protein
ABUW_0555	-0.234952	0.782517	TraR/DksA C4-type zinc finger protein
ABUW_0556	0.0992259	0.878751	ogr/Delta-like zinc finger family protein
ABUW_0557	-0.0941408	0.737301	primase
ABUW_0558	-0.400331	0.3214	phage tail protein
ABUW_0559	-0.208064	0.222684	phage tail tape measure protein
ABUW_0563	-0.272679	0.0231206	carbapenem-hydrolyzing class D beta-lactamase
ABUW_0564	-0.0874381	0.730802	ATP-binding protein
ABUW_0565	0.00047525	0.999157	phage tail assembly protein
ABUW_0566	-0.00280273	0.992166	phage major tail tube protein
ABUW_0567	-0.163439	0.56425	phage tail sheath protein
ABUW_0568	-0.518986	0.00426274	phage tail protein
ABUW_0569	-0.135801	0.811219	phage tail protein I
ABUW_0570	-0.459692	0.132916	baseplate J/gp47 family protein
ABUW_0571	-0.524944	0.321952	GPW/gp25 family protein
ABUW_0572	-0.337703	0.402341	phage baseplate assembly protein V
ABUW_0573	-0.13503	0.799251	phage virion morphogenesis protein
ABUW_0574	-0.115994	0.800448	phage tail protein
ABUW_0575	-0.19583	0.576869	DUF3380 domain-containing protein
ABUW_0576	-1.11703	NA	phage holin family protein
ABUW_0577	0.0838526	0.929043	membrane protein
ABUW_0578	-0.45497	NA	tail protein X
ABUW_0579	-0.0841695	0.900778	head completion/stabilization protein
ABUW_0580	-0.104423	0.802771	terminase
ABUW_0581	0.236659	0.471042	phage major capsid protein, P2 family
ABUW_0582	-0.479813	0.251292	GPO family capsid scaffolding protein
ABUW_0583	-0.198565	0.523455	terminase family protein
ABUW_0584	-0.0201662	0.960516	phage portal protein
ABUW_0585	0.111003	0.533728	HAMP domain-containing histidine kinase
ABUW_0586	0.297022	0.0220188	glnE, bifunctional [glutamate--ammonia
ABUW_0587	0.175248	0.217139	branched-chain amino acid transaminase
ABUW_0588	0.0896312	0.789973	mitochondrial fission ELM1 family protein
ABUW_0589	0.00462075	0.98583	glycosyltransferase family 1 protein
ABUW_0590	-0.465424	0.00522146	polysaccharide deacetylase family protein
ABUW_0591	-0.325021	0.136073	glycosyltransferase family 2 protein
ABUW_0592	-0.15263	0.466816	glycosyltransferase
ABUW_0593	-0.124043	0.556035	hypothetical protein
ABUW_0594	-0.058553	0.802411	glycosyltransferase family 25 protein
ABUW_0595	-0.346893	0.0831696	wecB, UDP-N-acetylglucosamine 2-epimerase
ABUW_0596	0.195885	0.402844	hypothetical protein
ABUW_0597	-0.0744101	0.821538	hypothetical protein
ABUW_0598	-0.653267	1.07322e-06	aspS, aspartate--tRNA ligase
ABUW_0599	-0.305256	0.341804	DUF4184 family protein
ABUW_0600	-0.358053	0.038554	znuD, zinc piracy TonB-dependent receptor ZnuD
ABUW_0601	-0.526147	0.000176996	phospholipase D family protein
ABUW_0602	0.0232907	0.936266	hypothetical protein
ABUW_0603	0.786535	0.00527825	RcnB family protein
ABUW_0604	0.295909	0.380931	phosphate-starvation-inducible PsiE family
ABUW_0605	1.06218	7.44693e-18	acyl-CoA dehydrogenase C-terminal
ABUW_0606	0.93448	6.39302e-15	acyl-CoA dehydrogenase C-terminal
ABUW_0607	1.16188	1.03606e-10	hypothetical protein
ABUW_0608	-0.13173	0.406816	baeS, sensor histidine kinase efflux regulator BaeS
ABUW_0609	0.0488017	0.810667	response regulator
ABUW_0610	0.266876	0.0856833	YdiU family protein
ABUW_0611	0.686662	2.80144e-08	acyl-CoA desaturase
ABUW_0612	-0.113904	0.598932	META domain-containing protein
ABUW_0613	0.254109	0.268914	glycerophosphodiester phosphodiesterase
ABUW_0614	0.232896	0.315646	cob(I)yrinic acid a,c-diamide
ABUW_0615	0.118024	0.486515	TonB-dependent receptor
ABUW_0616	0.530768	0.000205653	phosphoribosylanthranilate isomerase
ABUW_0617	0.0782986	0.674978	trpB, tryptophan synthase subunit beta
ABUW_0618	-0.167674	0.496364	DUF1543 domain-containing protein
ABUW_0619	0.0770619	0.800165	DUF2804 domain-containing protein
ABUW_0620	-0.0725735	0.799123	metal-dependent hydrolase
ABUW_0621	-0.0468423	0.888723	AraC family transcriptional regulator
ABUW_0622	0.113193	0.509933	tryptophan synthase subunit alpha
ABUW_0623	-0.208443	0.153364	acetyl-CoA carboxylase carboxyltransferase
ABUW_0624	0.0804209	0.701634	folC, bifunctional tetrahydrofolate
ABUW_0625	-0.250254	0.118336	SPOR domain-containing protein
ABUW_0626	-0.118583	0.741911	dual specificity protein phosphatase family
ABUW_0627	0.15453	0.555518	MBL fold metallo-hydrolase
ABUW_0628	-1.32861	1.20209e-19	peroxiredoxin
ABUW_0629	0.0759996	0.700324	secA, preprotein translocase subunit SecA
ABUW_0630	0.0989917	0.60148	hypothetical protein
ABUW_0631	0.19808	0.202892	MHS family MFS transporter
ABUW_0632	-0.316229	0.142403	hemolysin III family protein
ABUW_0633	0.621902	8.82184e-05	SAM-dependent methyltransferase
ABUW_0634	0.173961	0.521394	GNAT family N-acetyltransferase
ABUW_0635	0.17683	0.406607	patatin family protein
ABUW_0636	0.30082	0.278648	hypothetical protein
ABUW_0637	-0.208484	0.242908	enoyl-CoA hydratase/isomerase family protein
ABUW_0638	0.176862	0.439912	acetyl-CoA C-acetyltransferase
ABUW_0639	-0.254169	0.0636325	AraC family transcriptional regulator
ABUW_0640	0.493941	0.00417284	CoA transferase
ABUW_0641	-0.343419	0.0049834	carbohydrate porin
ABUW_0642	-0.18131	0.17721	glucose/quinate/shikimate family membrane-bound
ABUW_0643	0.199548	0.243889	nitrite/sulfite reductase
ABUW_0644	-0.0873446	0.7303	DUF934 domain-containing protein
ABUW_0645	0.0154276	0.975535	quaternary ammonium transporter
ABUW_0646	-0.0515932	0.876014	VOC family protein
ABUW_0647	1.48411	1.41458e-33	thiolase family protein
ABUW_0648	0.206586	0.380429	GspH/FimT family pseudopilin
ABUW_0649	-0.722699	2.36161e-08	OmpA family protein
ABUW_0650	-0.399967	0.392938	hypothetical protein
ABUW_0651	-0.0746915	0.772399	RtcB family protein
ABUW_0652	-0.380501	0.0114914	amino acid permease
ABUW_0653	-0.300603	0.0623587	methyltransferase
ABUW_0654	0.104728	0.605147	uracil-xanthine permease
ABUW_0655	-0.0199905	0.943071	typA, translational GTPase TypA
ABUW_0656	-0.702771	1.58082e-09	mscL, large conductance mechanosensitive channel
ABUW_0657	0.119876	0.621442	gamma-glutamylcyclotransferase
ABUW_0658	-0.0823807	0.779616	peptidylprolyl isomerase
ABUW_0659	0.183326	0.341804	mutM, bifunctional DNA-formamidopyrimidine
ABUW_0660	-0.37075	0.0396034	DNA-3-methyladenine glycosylase
ABUW_0661	-0.361638	0.00355789	TonB-dependent receptor
ABUW_0662	-0.426802	0.00707517	NADH:flavin oxidoreductase/NADH oxidase
ABUW_0663	0.276111	0.306488	AEC family transporter
ABUW_0664	0.694919	2.43084e-06	sel1 repeat family protein
ABUW_0665	-0.589095	0.000349338	DsbC family protein
ABUW_0666	0.280699	0.103995	folate-binding protein YgfZ
ABUW_0667	0.0734789	0.782517	SRPBCC family protein
ABUW_0668	-0.097166	0.843186	DUF488 domain-containing protein
ABUW_0669	-0.0627682	0.836864	alkylphosphonate utilization protein
ABUW_0673	0.306428	0.0458352	YegP family protein
ABUW_0674	0.0202798	0.926346	proline--tRNA ligase
ABUW_0675	-0.112107	0.562401	efflux RND transporter permease subunit
ABUW_0676	0.0522978	0.843186	efflux RND transporter periplasmic adaptor
ABUW_0677	-0.322928	0.411328	hypothetical protein
ABUW_0678	-0.244896	0.199118	pilG, twitching motility response regulator PilG
ABUW_0679	-0.441124	0.0087244	response regulator
ABUW_0680	-0.427014	0.0707319	purine-binding chemotaxis protein CheW
ABUW_0681	-0.866101	3.19376e-07	methyl-accepting chemotaxis protein
ABUW_0682	-0.719524	4.01427e-06	Hpt domain-containing protein
ABUW_0683	-0.255071	0.387316	hypothetical protein
ABUW_0684	-0.754528	3.08737e-08	radical SAM protein
ABUW_0685	-0.472939	0.00653416	alpha/beta fold hydrolase
ABUW_0686	-0.0126121	0.964238	dapE, succinyl-diaminopimelate desuccinylase
ABUW_0687	0.283571	0.108002	entericidin A/B family lipoprotein
ABUW_0688	0.139726	0.660456	DUF1853 family protein
ABUW_0689	-0.0688282	0.851472	YbaN family protein
ABUW_0690	0.00836271	0.979349	L,D-transpeptidase
ABUW_0691	0.302646	NA	tRNA-Val
ABUW_0692	-0.606123	NA	tRNA-Asp
ABUW_0693	-1.80069	NA	tRNA-Asp
ABUW_0694	-2.50315	NA	tRNA-Val
ABUW_0695	-1.43653	NA	tRNA-Asp
ABUW_0696	0.540713	NA	tRNA-Val
ABUW_0697	-0.12911	0.7077	YdcF family protein
ABUW_0698	0.4834	0.000625979	PepSY domain-containing protein
ABUW_0699	0.265749	0.108012	SdpI family protein
ABUW_0700	0.0171709	0.940512	yccS, TIGR01666 family membrane protein
ABUW_0701	0.118115	0.528348	multidrug effflux MFS transporter
ABUW_0702	0.163764	0.4629	nitroreductase
ABUW_0703	-0.705506	1.99968e-06	hypothetical protein
ABUW_0704	-1.20619	2.18336e-22	alanine:cation symporter family protein
ABUW_0705	0.227197	0.209214	patatin-like phospholipase family protein
ABUW_0706	-0.12019	0.480985	threonine ammonia-lyase
ABUW_0707	-0.0202247	0.943168	sbmA, peptide antibiotic transporter SbmA
ABUW_0708	0.0949007	0.782867	DUF4850 domain-containing protein
ABUW_0709	-0.107883	0.600726	DUF1176 domain-containing protein
ABUW_0710	-0.126909	0.599115	hypothetical protein
ABUW_0711	0.35543	0.0143321	DJ-1/PfpI family protein
ABUW_0712	-0.484074	0.000179733	gatB, Asp-tRNA(Asn)/Glu-tRNA(Gln) amidotransferase
ABUW_0713	-0.136589	0.435364	gatA, Asp-tRNA(Asn)/Glu-tRNA(Gln) amidotransferase
ABUW_0714	0.140075	0.545929	gatC, Asp-tRNA(Asn)/Glu-tRNA(Gln) amidotransferase
ABUW_0715	0.0236702	0.91606	rod shape-determining protein
ABUW_0716	-0.303022	0.0779061	mreC, rod shape-determining protein MreC
ABUW_0717	-0.47572	0.0187842	mreD, rod shape-determining protein MreD
ABUW_0718	-0.42645	0.0292173	Maf-like protein
ABUW_0719	-0.165218	0.327194	rng, ribonuclease G
ABUW_0720	0.827148	1.62814e-11	hypothetical protein
ABUW_0721	0.466108	0.000648297	wax ester/triacylglycerol synthase family
ABUW_0722	-0.205444	0.252191	phosphoadenylyl-sulfate reductase
ABUW_0723	0.242299	0.138983	thrH, bifunctional phosphoserine
ABUW_0724	0.439101	0.000799437	outer membrane protein transport protein
ABUW_0725	0.180323	0.400858	NAD(P)H-dependent oxidoreductase
ABUW_0726	-0.13774	0.616488	AraC family transcriptional regulator
ABUW_0727	0.873719	3.78181e-06	fatty acid desaturase family protein
ABUW_0728	-0.0432109	0.875854	PaaX family transcriptional regulator
ABUW_0729	-0.367998	0.0231447	undecaprenyl-diphosphate phosphatase
ABUW_0730	-0.0932686	0.737626	AraC family transcriptional regulator
ABUW_0731	-0.0519624	0.803372	zinc-binding dehydrogenase
ABUW_0732	-0.107263	0.681689	hchA, protein deglycase HchA
ABUW_0733	-0.753806	0.309831	AlpA family phage regulatory protein
ABUW_0734	-0.369561	0.404379	hypothetical protein
ABUW_0735	0.0515703	0.94388	hypothetical protein
ABUW_0736	-0.547913	0.276798	hypothetical protein
ABUW_0737	0.0145315	0.980883	hypothetical protein
ABUW_0738	-0.411556	0.153546	hypothetical protein
ABUW_0739	-0.607829	0.00226353	hypothetical protein
ABUW_0741	-0.381644	0.281965	hypothetical protein
ABUW_0742	-0.384341	0.240594	hypothetical protein
ABUW_0743	0.193742	0.803207	hypothetical protein
ABUW_0744	-0.153573	NA	hypothetical protein
ABUW_0745	-0.166936	0.257071	N-6 DNA methylase
ABUW_0746	-0.171192	0.517609	hypothetical protein
ABUW_0747	-0.0250816	0.917714	helix-turn-helix domain-containing protein
ABUW_0748	-0.309646	0.731704	hypothetical protein
ABUW_0749	-0.280877	0.716798	hypothetical protein
ABUW_0750	-0.0365346	0.97796	hypothetical protein
ABUW_0751	-0.175114	0.563454	GntR family transcriptional regulator
ABUW_0752	-0.681896	0.00327111	AAA family ATPase
ABUW_0754	-0.463706	0.439477	hypothetical protein
ABUW_0755	-0.594106	0.113507	hypothetical protein
ABUW_0756	-0.407119	0.438724	hypothetical protein
ABUW_0757	-0.401992	0.62618	hypothetical protein
ABUW_0758	-0.338883	0.643765	hypothetical protein
ABUW_0759	-0.336581	0.499801	hypothetical protein
ABUW_0760	-0.395745	0.251292	hypothetical protein
ABUW_0761	-0.561699	0.0893594	VRR-NUC domain-containing protein
ABUW_0762	-0.332764	0.202619	metallophosphoesterase
ABUW_0763	-0.725588	0.0942316	hypothetical protein
ABUW_0764	-0.510482	0.0414425	hypothetical protein
ABUW_0765	-0.491717	0.484489	tRNA-Arg
ABUW_0767	0.0255847	0.968789	DUF968 domain-containing protein
ABUW_0768	0.284382	0.767833	hypothetical protein
ABUW_0769	-0.775817	4.22793e-09	RelA/SpoT domain-containing protein
ABUW_0770	0.118283	0.843186	hypothetical protein
ABUW_0772	0.303113	0.538459	hypothetical protein
ABUW_0773	0.00237842	0.995122	hypothetical protein
ABUW_0774	-0.0377437	0.961476	DUF2280 domain-containing protein
ABUW_0775	-0.241638	0.429569	terminase family protein
ABUW_0776	-0.0890967	0.78096	DUF4055 domain-containing protein
ABUW_0777	0.0685567	0.861275	minor capsid protein
ABUW_0778	0.0707549	0.94388	hypothetical protein
ABUW_0779	0.0703864	NA	hypothetical protein
ABUW_0780	-0.106653	0.861727	hypothetical protein
ABUW_0781	-0.621006	0.012036	hypothetical protein
ABUW_0782	-0.210145	0.494441	hypothetical protein
ABUW_0783	-0.683507	0.166112	hypothetical protein
ABUW_0784	0.062178	0.938671	hypothetical protein
ABUW_0785	-0.881314	0.0784096	hypothetical protein
ABUW_0786	0.470672	0.00701686	hypothetical protein
ABUW_0787	-0.105047	0.851472	hypothetical protein
ABUW_0788	-0.136378	0.735289	hypothetical protein
ABUW_0789	-0.674831	0.240647	hypothetical protein
ABUW_0790	-0.210356	0.464754	hypothetical protein
ABUW_0791	-0.0540772	0.897487	hypothetical protein
ABUW_0792	-0.0556848	0.930403	hypothetical protein
ABUW_0793	-0.0705168	0.803207	DUF4258 domain-containing protein
ABUW_0794	-0.163741	0.411956	helix-turn-helix domain-containing protein
ABUW_0795	0.0631993	0.901489	hypothetical protein
ABUW_0796	0.225885	0.438724	DUF4236 domain-containing protein
ABUW_0797	-0.0745219	0.763388	hypothetical protein
ABUW_0798	-0.0658	0.793492	hypothetical protein
ABUW_0799	0.50119	0.0178132	Arc family DNA-binding protein
ABUW_0800	-0.560377	0.494441	Arc family DNA-binding protein
ABUW_0801	-0.640218	0.000380142	KilA-N domain-containing protein
ABUW_0803	-0.726441	0.289131	hypothetical protein
ABUW_0804	-0.0813745	0.688696	tape measure protein
ABUW_0805	0.275271	0.650636	hypothetical protein
ABUW_0806	-0.388472	0.423389	DUF1833 family protein
ABUW_0807	-0.31708	0.622887	hypothetical protein
ABUW_0808	-0.0474949	0.859414	hypothetical protein
ABUW_0809	-0.650533	0.130168	hypothetical protein
ABUW_0810	-0.198652	0.579512	hypothetical protein
ABUW_0811	-0.609745	0.00067945	hypothetical protein
ABUW_0812	-0.714805	9.86032e-05	hypothetical protein
ABUW_0813	-0.196247	0.461944	hypothetical protein
ABUW_0815	-0.150953	0.513168	integrase arm-type DNA-binding domain-containing
ABUW_0816	-0.531832	NA	tRNA-Arg
ABUW_0817	0.264857	0.0986466	amino acid permease
ABUW_0818	0.625935	1.06222e-06	prpF, 2-methylaconitate cis-trans isomerase PrpF
ABUW_0819	0.675914	5.61279e-05	polyprenyl synthetase family protein
ABUW_0820	0.293181	0.480883	MmcQ/YjbR family DNA-binding protein
ABUW_0821	0.0652801	0.720995	SPFH/Band 7/PHB domain protein
ABUW_0822	0.268881	0.139073	NfeD family protein
ABUW_0823	0.329052	0.0592143	patatin-like phospholipase family protein
ABUW_0824	0.00823006	0.98583	1-acyl-sn-glycerol-3-phosphate acyltransferase
ABUW_0825	-0.186628	0.496213	MFS transporter
ABUW_0826	0.322799	0.013746	porin
ABUW_0827	-0.29637	0.186968	phosphoethanolamine--lipid A transferase
ABUW_0828	0.00749083	0.982345	DNA-binding response regulator PmrA
ABUW_0829	0.188944	0.356294	two-component system sensor histidine kinase
ABUW_0830	-0.270464	0.514709	phosphatase PAP2 family protein
ABUW_0831	0.10691	0.709939	ammonium transporter
ABUW_0832	-0.472886	0.0435549	LysR family transcriptional regulator
ABUW_0833	0.00376593	0.992166	AEC family transporter
ABUW_0834	-0.00541041	0.987209	molecular chaperone DnaJ
ABUW_0835	0.0588248	0.839193	hypothetical protein
ABUW_0836	0.0917035	0.600061	valine--tRNA ligase
ABUW_0837	0.440497	0.0951901	hypothetical protein
ABUW_0838	0.273026	0.0718486	SDR family NAD(P)-dependent oxidoreductase
ABUW_0839	0.0707396	0.782517	nuclear transport factor 2 family protein
ABUW_0840	0.21062	0.400384	YbjQ family protein
ABUW_0841	0.372986	0.0919985	YbjQ family protein
ABUW_0842	-0.459653	0.000140201	adeK, multidrug efflux RND transporter outer membrane
ABUW_0843	-0.608888	1.59386e-06	adeJ, multidrug efflux RND transporter permease
ABUW_0844	-0.60923	2.90995e-05	adeI, multidrug efflux RND transporter periplasmic
ABUW_0845	-0.626514	5.43132e-05	phosphatase PAP2 family protein
ABUW_0846	-0.0684698	0.743259	site-specific recombinase
ABUW_0847	0.0156126	0.946201	polyprenyl synthetase family protein
ABUW_0848	-0.698932	8.06244e-07	rplU, 50S ribosomal protein L21
ABUW_0849	-0.653364	1.70668e-05	rpmA, 50S ribosomal protein L27
ABUW_0850	-0.668576	2.40017e-06	lolA, outer membrane lipoprotein chaperone LolA
ABUW_0851	-0.384583	0.0153708	DUF3298 domain-containing protein
ABUW_0852	0.147397	0.355588	serS, serine--tRNA ligase
ABUW_0853	0.0208362	0.930403	cobA, uroporphyrinogen-III C-methyltransferase
ABUW_0854	0.0657482	0.803166	tRNA (cytidine(34)-2'-O)-methyltransferase
ABUW_0855	-0.439906	0.00318107	helix-turn-helix transcriptional regulator
ABUW_0856	0.380158	0.00521831	flavodoxin family protein
ABUW_0857	0.0718385	0.7203	APC family permease
ABUW_0858	0.382791	0.00474484	iron-containing alcohol dehydrogenase
ABUW_0859	0.391396	0.00784609	hypothetical protein
ABUW_0860	0.44549	0.00439528	lipB, lipoyl(octanoyl) transferase LipB
ABUW_0861	0.529162	0.000625979	DUF493 domain-containing protein
ABUW_0862	0.399436	0.00341841	rpoD, RNA polymerase sigma factor RpoD
ABUW_0863	0.344123	0.149786	hypothetical protein
ABUW_0864	0.138597	0.449899	YecA family protein
ABUW_0865	0.110951	0.545929	rhodanese-related sulfurtransferase
ABUW_0866	-0.201169	0.321952	DUF1289 domain-containing protein
ABUW_0867	0.656602	7.23541e-07	gltA, citrate (Si)-synthase
ABUW_0868	0.486104	0.00233726	sdhC, succinate dehydrogenase, cytochrome b556
ABUW_0869	0.0681208	0.715677	sdhD, succinate dehydrogenase, hydrophobic membrane
ABUW_0870	-0.0589915	0.75955	succinate dehydrogenase flavoprotein subunit
ABUW_0871	0.0354268	0.854981	succinate dehydrogenase iron-sulfur subunit
ABUW_0872	-0.00362233	0.98583	2-oxoglutarate dehydrogenase E1 component
ABUW_0873	-0.164247	0.311344	odhB, 2-oxoglutarate dehydrogenase complex
ABUW_0874	-0.400587	0.00113055	lpdA, dihydrolipoyl dehydrogenase
ABUW_0875	-0.583117	1.63725e-06	sucC, ADP-forming succinate--CoA ligase subunit beta
ABUW_0876	-0.458459	0.00207191	sucD, succinate--CoA ligase subunit alpha
ABUW_0879	-0.362985	0.0144107	hypothetical protein
ABUW_0881	0.381998	0.0040495	trpS, tryptophan--tRNA ligase
ABUW_0882	-0.053647	0.77595	DUF808 domain-containing protein
ABUW_0883	-0.175706	0.259338	neutral zinc metallopeptidase
ABUW_0884	-0.299089	0.0285624	cation:proton antiporter
ABUW_0885	0.246997	0.175277	Ig-like domain-containing protein
ABUW_0886	-0.358084	0.0994347	hypothetical protein
ABUW_0887	-0.34051	0.159246	CapA family protein
ABUW_0888	-0.118807	0.630432	metalloprotease
ABUW_0889	0.0863664	0.82013	MGMT family protein
ABUW_0890	0.0614296	0.773334	universal stress protein
ABUW_0891	-0.354305	0.183889	CatB-related O-acetyltransferase
ABUW_0892	-0.483727	0.00161232	greA, transcription elongation factor GreA
ABUW_0893	0.548316	0.00062841	carB, carbamoyl-phosphate synthase large subunit
ABUW_0894	0.993566	2.65517e-11	carA, glutamine-hydrolyzing carbamoyl-phosphate
ABUW_0895	-0.474764	0.00506295	hypothetical protein
ABUW_0896	0.0391045	0.899266	DOMON-like domain-containing protein
ABUW_0897	0.28319	0.144429	yhbY, ribosome assembly RNA-binding protein YhbY
ABUW_0898	0.367611	0.00382408	rlmE, 23S rRNA (uridine(2552)-2'-O)-methyltransferase
ABUW_0899	0.151253	0.253252	ftsH, ATP-dependent zinc metalloprotease FtsH
ABUW_0900	0.262493	0.114117	folP, dihydropteroate synthase
ABUW_0901	0.271848	0.443854	hypothetical protein
ABUW_0902	-0.457648	0.304082	hypothetical protein
ABUW_0903	-0.27618	NA	tRNA-Leu
ABUW_0904	-0.3206	0.236316	alkaline phosphatase D family protein
ABUW_0905	-0.367084	NA	tRNA-Leu
ABUW_0906	-0.188117	NA	tRNA-Cys
ABUW_0907	-0.1474	0.404836	folD, bifunctional methylenetetrahydrofolate
ABUW_0908	-0.127604	0.610257	methyltransferase
ABUW_0909	-0.300645	0.0662791	hypothetical protein
ABUW_0910	-0.111901	0.575054	MFS transporter
ABUW_0911	-0.210027	0.179681	glpK, glycerol kinase GlpK
ABUW_0912	-0.628516	1.42407e-05	glpD, glycerol-3-phosphate dehydrogenase
ABUW_0913	-0.637225	4.95193e-05	phosphoenolpyruvate carboxykinase (GTP)
ABUW_0914	-0.135728	0.543345	NAD(+)/NADH kinase
ABUW_0915	-0.527781	0.0123971	metallophosphoesterase
ABUW_0916	-0.751194	1.37744e-12	Ig-like domain repeat protein
ABUW_0917	0.0160689	0.947031	co-chaperone GroES
ABUW_0918	-0.383918	0.0195499	groL, chaperonin GroEL
ABUW_0919	0.0508381	0.93007	diacylglycerol kinase
ABUW_0920	0.356535	0.0177348	MBL fold metallo-hydrolase
ABUW_0921	-0.0513533	0.895033	glycerophosphodiester phosphodiesterase
ABUW_0922	-0.0372851	0.870903	multidrug efflux RND transporter permease
ABUW_0923	0.327321	0.0999165	DUF4112 domain-containing protein
ABUW_0924	-0.233172	0.114674	htpX, protease HtpX
ABUW_0925	0.384537	0.0277378	lytic transglycosylase domain-containing
ABUW_0926	0.48987	0.0016777	ttcA, tRNA 2-thiocytidine(32) synthetase TtcA
ABUW_0927	0.472224	0.000272396	SCP2 sterol-binding domain-containing protein
ABUW_0928	-0.241136	0.331567	transglycosylase SLT domain-containing protein
ABUW_0929	0.0642703	0.837098	greB, transcription elongation factor GreB
ABUW_0930	-0.858894	NA	tRNA-Ser
ABUW_0931	-0.140997	0.538417	SgcJ/EcaC family oxidoreductase
ABUW_0932	-0.169576	0.465464	non-ribosomal peptide synthetase
ABUW_0933	-0.989046	0.00303869	hypothetical protein
ABUW_0935	-0.0541522	NA	hypothetical protein
ABUW_0936	-0.204363	0.799251	hypothetical protein
ABUW_0937	-0.812564	0.00344919	hypothetical protein
ABUW_0939	0.216325	0.645339	helix-turn-helix transcriptional regulator
ABUW_0940	-0.219417	0.287119	nitroreductase family protein
ABUW_0941	-1.34474	7.15127e-12	SDR family oxidoreductase
ABUW_0942	-0.954335	1.20703e-07	TetR/AcrR family transcriptional regulator
ABUW_0943	-0.188457	0.515232	glycerate kinase
ABUW_0944	0.00875797	0.96934	FdhF/YdeP family oxidoreductase
ABUW_0945	0.00298636	0.991965	fdhD, formate dehydrogenase accessory
ABUW_0946	0.1779	0.622887	DUF1232 domain-containing protein
ABUW_0947	0.177482	0.444679	4-phosphoerythronate dehydrogenase
ABUW_0948	-0.142488	0.511969	genX, EF-P lysine aminoacylase GenX
ABUW_0949	0.248361	0.127176	Tim44 domain-containing protein
ABUW_0950	-0.146289	0.417463	radA, DNA repair protein RadA
ABUW_0951	0.299989	0.0273395	amino acid permease
ABUW_0952	0.782385	0.000315606	hypothetical protein
ABUW_0953	0.27372	0.0933713	lysA, diaminopimelate decarboxylase
ABUW_0954	-0.175067	0.326998	dapF, diaminopimelate epimerase
ABUW_0955	0.286749	0.314442	alpha/beta fold hydrolase
ABUW_0956	-0.104423	0.6958	LysE family translocator
ABUW_0957	0.272608	0.0989735	tyrosine recombinase
ABUW_0958	0.461911	0.000410782	electron transfer flavoprotein subunit beta/FixA
ABUW_0959	0.26969	0.0770568	FAD-binding protein
ABUW_0960	0.0831403	0.634876	gyrA, DNA gyrase subunit A
ABUW_0961	-0.166648	0.576601	glycosyltransferase family 39 protein
ABUW_0962	-0.0449293	0.948885	GtrA family protein
ABUW_0963	-0.14375	0.717059	glycosyltransferase family 2 protein
ABUW_0964	0.115796	0.764713	ChbG/HpnK family deacetylase
ABUW_0965	-0.102353	0.7303	ABC transporter permease
ABUW_0966	-0.203597	0.391913	ABC transporter permease
ABUW_0967	-0.200552	0.287119	HlyD family secretion protein
ABUW_0968	-0.485798	0.00331333	TolC family protein
ABUW_0969	0.143485	0.372821	serC, 3-phosphoserine/phosphohydroxythreonine
ABUW_0970	0.510654	0.35466	hypothetical protein
ABUW_0971	0.40698	0.0058579	hypothetical protein
ABUW_0972	-0.0171036	0.957618	YaiI/YqxD family protein
ABUW_0973	0.166793	0.519068	EamA family transporter
ABUW_0974	-0.374314	0.013419	lipoprotein-releasing ABC transporter permease
ABUW_0975	-0.520142	0.00399067	lolD, lipoprotein-releasing ABC transporter
ABUW_0976	-0.217725	0.358683	DNA internalization-related competence protein
ABUW_0977	0.288077	0.09257	lysophospholipid acyltransferase family protein
ABUW_0978	0.0157443	0.940512	sppA, signal peptide peptidase SppA
ABUW_0979	0.0801108	0.706537	alpha/beta hydrolase
ABUW_0980	-0.0404877	0.888723	phosphoribosylglycinamide formyltransferase
ABUW_0981	0.182853	0.252509	purM, phosphoribosylformylglycinamidine cyclo-ligase
ABUW_0982	0.0847901	0.646042	AI-2E family transporter
ABUW_0983	-0.0371508	0.87567	hda, DnaA regulatory inactivator Hda
ABUW_0984	0.442204	0.00141178	rbtA, rhombotarget A
ABUW_0985	0.0562129	0.786116	CSLREA domain-containing protein
ABUW_0986	1.10089	1.5402e-17	DUF3106 domain-containing protein
ABUW_0987	0.866628	5.84411e-12	hypothetical protein
ABUW_0988	1.06676	1.17322e-22	RNA polymerase sigma factor
ABUW_0989	0.0354293	0.900515	RNA methyltransferase
ABUW_0990	0.396661	0.00519231	class 1 fructose-bisphosphatase
ABUW_0991	0.417088	0.051491	NF038105 family protein
ABUW_0992	-0.377891	0.0163046	pal, peptidoglycan-associated lipoprotein Pal
ABUW_0993	-0.174919	0.317396	tolB, Tol-Pal system beta propeller repeat protein
ABUW_0994	-0.361448	0.0109332	tolA, cell envelope integrity protein TolA
ABUW_0995	-0.0421581	0.913441	tolR, protein TolR
ABUW_0996	0.0132788	0.961259	tolQ, protein TolQ
ABUW_0997	0.13149	0.713013	ybgC, tol-pal system-associated acyl-CoA thioesterase
ABUW_0998	1.67458	3.35606e-22	amidohydrolase
ABUW_0999	-0.29528	0.0662791	ruvB, Holliday junction branch migration DNA helicase
ABUW_1000	-0.142218	0.466997	ruvA, Holliday junction branch migration protein RuvA
ABUW_1001	-0.0388142	0.861116	deoxyguanosinetriphosphate triphosphohydrolase
ABUW_1002	0.025633	0.911364	purL, phosphoribosylformylglycinamidine synthase
ABUW_1003	-0.671564	8.84438e-08	multidrug effflux MFS transporter
ABUW_1005	0.230131	0.237246	NIF3 1
ABUW_1006	0.709227	2.28979e-06	enoyl-CoA hydratase/isomerase family protein
ABUW_1007	0.0374334	0.908697	nicotinate-nicotinamide nucleotide
ABUW_1008	-0.227446	0.423389	CAP domain-containing protein
ABUW_1009	0.072163	0.786116	peroxiredoxin
ABUW_1010	-0.0342378	0.908653	diphthine--ammonia ligase
ABUW_1011	-0.254413	0.0482002	hypothetical protein
ABUW_1012	-0.549398	0.00183305	queC, 7-cyano-7-deazaguanine synthase QueC
ABUW_1013	-0.38841	0.0353662	queE, 7-carboxy-7-deazaguanine synthase QueE
ABUW_1014	0.258078	0.0853683	dapD, 2,3,4,5-tetrahydropyridine-2,6-dicarboxylate
ABUW_1015	-0.466198	0.000184499	carO, ornithine uptake porin CarO type 3
ABUW_1016	-0.480061	0.00832364	CysB family HTH-type transcriptional regulator
ABUW_1017	-0.437573	0.00698062	sulfate ABC transporter ATP-binding protein
ABUW_1018	-1.29063	5.13139e-09	cysW, sulfate ABC transporter permease subunit CysW
ABUW_1019	-1.21006	1.97946e-09	cysT, sulfate ABC transporter permease subunit CysT
ABUW_1020	-2.35466	7.71319e-37	alpha/beta hydrolase
ABUW_1021	-3.09966	1.49969e-63	sulfate ABC transporter substrate-binding
ABUW_1022	-0.0180688	0.948885	pabC, aminodeoxychorismate lyase
ABUW_1023	0.18882	0.33281	mltG, endolytic transglycosylase MltG
ABUW_1024	-0.135559	0.514709	dTMP kinase
ABUW_1025	0.335373	0.238696	PaaI family thioesterase
ABUW_1026	0.448527	0.00132392	nadB, L-aspartate oxidase
ABUW_1027	-0.488636	0.000216789	Do family serine endopeptidase
ABUW_1028	0.0516243	0.869032	acyl-CoA thioesterase
ABUW_1029	0.196298	0.257717	lepA, translation elongation factor 4
ABUW_1030	-0.106674	0.556929	lepB, signal peptidase I
ABUW_1031	-0.248844	0.324306	DUF4845 domain-containing protein
ABUW_1032	-0.420813	0.0110909	rnc, ribonuclease III
ABUW_1033	-0.155183	0.358329	era, GTPase Era
ABUW_1034	-0.00190679	0.994587	NF038104 family lipoprotein
ABUW_1035	-0.443237	0.0213034	recO, DNA repair protein RecO
ABUW_1036	0.0637707	0.773214	pdxJ, pyridoxine 5'-phosphate synthase
ABUW_1037	-0.201775	0.252191	tRNA-(ms[2]io[6]A)-hydroxylase
ABUW_1038	0.228662	0.179434	SDR family oxidoreductase
ABUW_1039	-0.12487	0.839193	tRNA-Asn
ABUW_1040	-0.284949	0.337796	hypothetical protein
ABUW_1041	-0.536752	0.0059415	PaaI family thioesterase
ABUW_1042	0.268831	0.280572	GFA family protein
ABUW_1043	0.807001	4.02887e-08	pyridoxal phosphate-dependent aminotransferase
ABUW_1044	0.572255	0.0013166	hypothetical protein
ABUW_1045	0.572764	0.000353194	diguanylate cyclase
ABUW_1046	0.0916337	0.623816	hypothetical protein
ABUW_1047	0.676814	1.39134e-06	uvrB, excinuclease ABC subunit UvrB
ABUW_1048	0.184837	0.334361	lipocalin family protein
ABUW_1049	-0.316993	0.126016	rarD, EamA family transporter RarD
ABUW_1050	-0.236868	0.148705	glyceraldehyde-3-phosphate dehydrogenase
ABUW_1051	0.119557	0.671977	hypothetical protein
ABUW_1052	-0.0772417	0.865037	hypothetical protein
ABUW_1053	-0.151562	0.30117	cgtA, Obg family GTPase CgtA
ABUW_1054	-0.308229	0.0196562	glutamate 5-kinase
ABUW_1055	0.320351	0.138944	HAD-IB family hydrolase
ABUW_1056	0.47316	0.000879838	DUF1615 domain-containing protein
ABUW_1057	0.306159	0.0947469	dusB, tRNA dihydrouridine synthase DusB
ABUW_1058	-0.136719	0.443854	nitronate monooxygenase
ABUW_1059	0.296872	0.28537	VIT family protein
ABUW_1060	-0.420157	0.00237081	hypothetical protein
ABUW_1061	-0.261839	0.0709058	wecB, UDP-N-acetylglucosamine 2-epimerase
ABUW_1062	-0.0632154	0.821194	hypothetical protein
ABUW_1063	-0.159742	0.453344	hypothetical protein
ABUW_1064	-0.144747	0.521394	glycosyltransferase family 2 protein
ABUW_1065	-0.065181	0.845027	hypothetical protein
ABUW_1066	-0.249437	0.367395	hypothetical protein
ABUW_1067	-0.239871	0.290407	deoxyribodipyrimidine photo-lyase
ABUW_1068	0.174677	0.38938	peptidylprolyl isomerase
ABUW_1069	0.716586	3.32767e-07	NAD(P)/FAD-dependent oxidoreductase
ABUW_1070	0.37819	0.0160869	D-alanyl-D-alanine carboxypeptidase PBP6B
ABUW_1071	0.379183	0.00431041	M61 family metallopeptidase
ABUW_1072	0.112117	0.511969	NADP-dependent isocitrate dehydrogenase
ABUW_1073	0.148229	0.427308	rRNA large subunit pseudouridine synthase E
ABUW_1074	0.78893	1.7751e-11	icd, NADP-dependent isocitrate dehydrogenase
ABUW_1075	-0.0862889	0.878876	hypothetical protein
ABUW_1076	-0.428656	0.108012	hypothetical protein
ABUW_1077	0.480814	NA	hypothetical protein
ABUW_1078	-0.145999	0.675207	YbfB/YjiJ family MFS transporter
ABUW_1079	-0.168551	0.356294	LysR family transcriptional regulator
ABUW_1080	-0.413477	0.000642265	L-cystine transporter
ABUW_1081	0.060931	0.845027	PhzF family phenazine biosynthesis protein
ABUW_1082	-0.228736	0.16539	insulinase family protein
ABUW_1083	0.0940338	0.733096	DUF3144 domain-containing protein
ABUW_1084	-0.11063	0.693803	hypothetical protein
ABUW_1085	0.325281	0.0131165	CYTH and CHAD domain-containing protein
ABUW_1086	1.13262	1.9582e-07	DUF962 domain-containing protein
ABUW_1087	-0.732531	1.6137e-05	cas1f, type I-F CRISPR-associated endonuclease Cas1
ABUW_1088	-0.57417	0.000249876	cas3f, type I-F CRISPR-associated helicase Cas3
ABUW_1089	-0.342359	0.0615188	csy1, type I-F CRISPR-associated protein Csy1
ABUW_1090	-0.610102	5.55813e-05	csy2, type I-F CRISPR-associated protein Csy2
ABUW_1091	-0.451589	0.00244751	csy3, type I-F CRISPR-associated protein Csy3
ABUW_1092	-0.341408	0.0706429	cas6f, type I-F CRISPR-associated endoribonuclease
ABUW_1097	0.194752	0.369783	thiamine phosphate synthase
ABUW_1098	0.0644643	0.707887	hemL, glutamate-1-semialdehyde 2,1-aminomutase
ABUW_1099	0.408683	0.0100523	isochorismatase
ABUW_1100	0.20452	0.284232	RluA family pseudouridine synthase
ABUW_1101	0.214984	0.165708	rapA, RNA polymerase-associated protein RapA
ABUW_1102	0.484211	0.0125569	AI-2E family transporter
ABUW_1103	0.385658	0.0507267	fabR, HTH-type transcriptional repressor FabR
ABUW_1104	0.164456	0.358139	ferredoxin reductase
ABUW_1105	0.152451	0.415885	acyl-CoA desaturase
ABUW_1106	0.209395	0.504393	DUF4442 domain-containing protein
ABUW_1107	0.368285	0.123062	TetR/AcrR family transcriptional regulator
ABUW_1108	0.18972	0.366502	SIMPL domain-containing protein
ABUW_1109	0.138567	0.372133	diaminobutyrate--2-oxoglutarate transaminase
ABUW_1110	-0.134251	0.359008	aspartate aminotransferase family protein
ABUW_1111	2.28253	2.42642e-08	aldehyde dehydrogenase family protein
ABUW_1112	0.88648	0.00498955	Lrp/AsnC family transcriptional regulator
ABUW_1113	2.2433	4.17125e-08	alpha-keto acid decarboxylase family protein
ABUW_1114	2.09745	1.89609e-08	amino acid permease
ABUW_1115	-0.389419	0.0998376	substrate-binding domain-containing protein
ABUW_1116	-0.555812	0.00191866	pstC, phosphate ABC transporter permease subunit PstC
ABUW_1117	-0.349146	0.0669666	pstA, phosphate ABC transporter permease PstA
ABUW_1118	0.55637	0.000499116	phosphate ABC transporter ATP-binding protein
ABUW_1119	0.400111	0.00379848	sohB, protease SohB
ABUW_1120	0.113065	0.429569	BapA prefix-like domain-containing protein
ABUW_1121	-0.297581	0.356294	DUF2238 domain-containing protein
ABUW_1122	-0.572799	0.000160457	purB, adenylosuccinate lyase
ABUW_1123	-0.18513	0.511087	hflD, high frequency lysogenization protein HflD
ABUW_1124	-0.186108	0.222848	mnmA, tRNA 2-thiouridine(34) synthase MnmA
ABUW_1125	0.022291	0.94388	NUDIX hydrolase
ABUW_1126	0.2491	0.21114	gamma carbonic anhydrase family protein
ABUW_1127	0.727619	2.2156e-07	dacC, D-alanyl-D-alanine carboxypeptidase PBP5/6
ABUW_1128	-0.33706	0.0809633	hypothetical protein
ABUW_1129	0.129461	0.802411	hypothetical protein
ABUW_1130	-0.452478	0.0115435	surE, 5'/3'-nucleotidase SurE
ABUW_1131	-0.670983	2.73653e-06	peptidoglycan DD-metalloendopeptidase family
ABUW_1132	-0.36276	0.0187456	LysR family transcriptional regulator
ABUW_1133	0.175104	0.279449	ATP-binding protein
ABUW_1134	-0.181539	0.213733	MFS transporter
ABUW_1135	-0.276482	0.0552407	gloA, lactoylglutathione lyase
ABUW_1136	0.307706	0.0486224	bile acid:sodium symporter
ABUW_1137	0.290054	0.196265	rpmE, 50S ribosomal protein L31
ABUW_1138	-0.31172	0.0363932	EAL domain-containing protein
ABUW_1139	-0.212375	0.192565	hypothetical protein
ABUW_1140	-0.284317	0.115815	epmB, EF-P beta-lysylation protein EpmB
ABUW_1141	-0.241802	0.183159	efp, elongation factor P
ABUW_1142	-0.101618	0.561154	carbon starvation protein A
ABUW_1143	-0.506788	0.043595	YbdD/YjiX family protein
ABUW_1144	-0.440442	0.67217	tRNA-Val
ABUW_1145	0.249511	0.317264	LysR family transcriptional regulator
ABUW_1146	0.309555	0.0966068	aminopeptidase P family protein
ABUW_1147	0.0512886	0.854653	BCCT family transporter
ABUW_1148	0.234606	0.275104	BCCT family transporter
ABUW_1149	-0.348534	0.236316	aromatic ring-hydroxylating dioxygenase subunit
ABUW_1150	-0.322156	0.259203	aldehyde dehydrogenase family protein
ABUW_1151	-0.312656	0.265992	FAD-dependent oxidoreductase
ABUW_1152	-0.12553	0.732788	FAD-binding oxidoreductase
ABUW_1153	-0.566315	0.147195	ethanolamine utilization protein EutQ
ABUW_1154	-0.200631	0.602504	hypothetical protein
ABUW_1155	-0.235533	0.577373	MarC family protein
ABUW_1156	-0.638079	0.0487984	yddG, aromatic amino acid DMT transporter YddG
ABUW_1157	-0.00898445	0.98583	DMT family transporter
ABUW_1158	0.675635	0.392214	type II toxin-antitoxin system Phd/YefM family
ABUW_1159	-2.22036	1.45471e-15	TetR/AcrR family transcriptional regulator
ABUW_1161	-0.202402	0.737626	hypothetical protein
ABUW_1162	-0.419253	0.0332892	hypothetical protein
ABUW_1163	0.0471512	0.936266	TetR/AcrR family transcriptional regulator
ABUW_1164	-0.114611	0.777606	hypothetical protein
ABUW_1165	-0.187906	0.359577	pirin family protein
ABUW_1166	1.564	3.99023e-14	threo-3-hydroxy-L-aspartate ammonia-lyase
ABUW_1167	0.881981	1.78877e-05	PAS domain-containing protein
ABUW_1168	2.01631	1.92641e-42	bauF, acinetobactin utilization protein BauF
ABUW_1169	0.68486	1.17279e-08	basA, acinetobactin non-ribosomal peptide synthetase
ABUW_1170	0.559207	5.27391e-05	basB, acinetobactin non-ribosomal peptide synthetase
ABUW_1173	0.601253	0.000462218	bauD, ferric acinetobactin ABC transporter permease
ABUW_1174	0.365074	0.0828708	bauC, ferric acinetobactin ABC transporter permease
ABUW_1175	0.0622387	0.817617	bauE, ferric acinetobactin ABC transporter ATP-binding
ABUW_1176	0.105899	0.660008	bauB, siderophore-binding periplasmic lipoprotein
ABUW_1177	0.290205	0.0355788	bauA, TonB-dependent ferric acinetobactin receptor
ABUW_1178	0.599815	1.26159e-05	basC, putative histamine N-monooxygenase
ABUW_1179	0.700623	1.16406e-08	basD, acinetobactin non-ribosomal peptide synthetase
ABUW_1180	0.833236	1.60068e-12	basE, (2,3-dihydroxybenzoyl)adenylate synthase BasE
ABUW_1181	0.516621	4.98449e-05	basF, acinetobactin biosynthesis bifunctional
ABUW_1182	0.453492	0.0029092	basG, acinetobactin biosynthesis histidine
ABUW_1183	-0.0159305	0.981907	hypothetical protein
ABUW_1184	0.0883886	0.667784	barA, acinetobactin export ABC transporter
ABUW_1185	0.197262	0.202012	barB, acinetobactin export ABC transporter
ABUW_1186	-0.0317286	0.910367	basH, acinetobactin biosynthesis thioesterase BasH
ABUW_1187	-0.149944	0.715677	basI, acinetobactin biosynthesis phosphopantetheinyl
ABUW_1188	1.69898	5.42901e-54	basJ, acinetobactin biosynthesis isochorismate
ABUW_1189	0.0944885	0.567799	murein L,D-transpeptidase
ABUW_1190	0.153718	0.375158	uroporphyrinogen decarboxylase
ABUW_1191	-0.0855394	0.840926	DUF817 family protein
ABUW_1192	0.0152481	0.946201	DUF3015 family protein
ABUW_1193	-0.0827207	0.690745	DUF4105 domain-containing protein
ABUW_1194	-0.141351	0.496654	class C extended-spectrum beta-lactamase ADC-11
ABUW_1195	-0.0818253	0.768746	folE, GTP cyclohydrolase I FolE
ABUW_1196	-0.0507312	0.857726	xdhA, xanthine dehydrogenase small subunit
ABUW_1197	-0.0452582	0.858571	xdhB, xanthine dehydrogenase molybdopterin binding
ABUW_1198	-0.209122	0.440874	xdhC, xanthine dehydrogenase accessory protein XdhC
ABUW_1199	0.00233411	0.991965	Smr/MutS family protein
ABUW_1200	0.142654	0.540993	trpC, indole-3-glycerol phosphate synthase TrpC
ABUW_1201	0.314728	0.0280823	trpD, anthranilate phosphoribosyltransferase
ABUW_1202	-0.275944	0.167285	TonB-dependent receptor
ABUW_1203	-0.446907	0.00234627	M1 family metallopeptidase
ABUW_1204	0.478452	0.00622075	aminodeoxychorismate/anthranilate synthase
ABUW_1205	-0.367177	0.009014	aminopeptidase P family protein
ABUW_1206	-0.184909	0.394182	peptide MFS transporter
ABUW_1207	0.504103	3.58709e-05	glnA, type I glutamate--ammonia ligase
ABUW_1208	0.305283	0.189994	chorismate lyase
ABUW_1209	0.340649	0.0221734	ubiA, 4-hydroxybenzoate octaprenyltransferase
ABUW_1210	0.808427	2.50433e-08	hypothetical protein
ABUW_1211	0.546638	0.219015	hypothetical protein
ABUW_1212	-0.336539	0.549275	DUF2726 domain-containing protein
ABUW_1213	-0.272477	0.778947	tRNA-Asn
ABUW_1214	0.458088	NA	tRNA-Asn
ABUW_1215	-1.36033	NA	tRNA-Asn
ABUW_1216	-0.095487	0.629814	superoxide dismutase
ABUW_1217	0.241853	0.178501	Nif3-like dinuclear metal center hexameric
ABUW_1218	-0.163142	0.291193	trypsin-like peptidase domain-containing
ABUW_1219	0.344954	0.00707517	multifunctional CCA addition/repair protein
ABUW_1220	-0.0295584	0.89575	NADP-dependent malic enzyme
ABUW_1221	-0.0224932	0.93027	EAL domain-containing protein
ABUW_1222	0.209595	0.441278	16S rRNA (uracil(1498)-N(3))-methyltransferase
ABUW_1223	0.346543	0.0492375	metF, methylenetetrahydrofolate reductase [NAD(P)H]
ABUW_1224	0.300928	0.0471046	adenosylhomocysteinase
ABUW_1225	0.219049	0.594689	peptidase C39
ABUW_1226	0.596512	0.00482334	carboxymuconolactone decarboxylase family
ABUW_1227	-0.538752	0.00060493	acyl-CoA dehydrogenase
ABUW_1228	0.296615	0.055864	lipA, lipoyl synthase
ABUW_1229	0.407122	0.00352593	sthA, Si-specific NAD(P)(+) transhydrogenase
ABUW_1231	0.14037	0.545628	MFS transporter
ABUW_1232	-0.143867	0.635144	MFS transporter
ABUW_1233	-0.575497	0.0158426	OmpW family protein
ABUW_1234	0.13131	0.486956	map, type I methionyl aminopeptidase
ABUW_1235	-0.414496	0.013325	rpsB, 30S ribosomal protein S2
ABUW_1236	-0.57425	0.000185311	elongation factor Ts
ABUW_1237	-0.231532	0.476767	DUF3465 domain-containing protein
ABUW_1238	0.15708	0.545628	AraC family transcriptional regulator
ABUW_1239	-0.0161854	0.97796	AzlC family ABC transporter permease
ABUW_1240	0.139729	0.900778	AzlD domain-containing protein
ABUW_1241	0.233086	0.154293	DUF962 domain-containing protein
ABUW_1242	0.317655	0.0342647	septal ring lytic transglycosylase RlpA family
ABUW_1243	-0.174033	0.436962	mltB, lytic murein transglycosylase B
ABUW_1244	0.455863	0.00755125	rodA, rod shape-determining protein RodA
ABUW_1245	0.0619264	0.795092	hypothetical protein
ABUW_1246	-0.329086	0.0651665	queF, NADPH-dependent 7-cyano-7-deazaguanine reductase
ABUW_1247	-0.404819	0.0125136	ABC transporter permease
ABUW_1248	-0.405053	0.0151572	ABC transporter ATP-binding protein
ABUW_1249	0.306572	0.0828708	site-specific integrase
ABUW_1250	-0.105743	0.845027	hypothetical protein
ABUW_1251	-0.588865	0.0884523	hypothetical protein
ABUW_1252	-0.242378	0.630432	hypothetical protein
ABUW_1253	-0.0305709	0.961204	hypothetical protein
ABUW_1254	-1.14488	0.017625	hypothetical protein
ABUW_1255	-0.204985	0.777227	hypothetical protein
ABUW_1256	-0.457723	0.138576	hypothetical protein
ABUW_1257	-0.196182	0.622887	PD-(D/E)XK nuclease-like domain-containing
ABUW_1258	-0.646795	0.379293	hypothetical protein
ABUW_1259	-0.0913815	0.927259	hypothetical protein
ABUW_1260	-0.403186	0.519097	hypothetical protein
ABUW_1261	-0.422128	0.1107	hypothetical protein
ABUW_1263	0.0532661	0.840926	hypothetical protein
ABUW_1264	-0.0645532	0.782517	hypothetical protein
ABUW_1265	0.033114	0.877671	helix-turn-helix domain-containing protein
ABUW_1266	-1.02678	0.160788	hypothetical protein
ABUW_1267	-1.34306	0.00525662	hypothetical protein
ABUW_1269	-0.699591	0.172546	hypothetical protein
ABUW_1270	-0.455674	0.218043	replication protein
ABUW_1271	-0.390703	0.143849	AAA family ATPase
ABUW_1273	-0.331512	0.568042	hypothetical protein
ABUW_1274	-0.755516	0.109222	hypothetical protein
ABUW_1275	0.134342	0.878522	hypothetical protein
ABUW_1276	-0.0353176	0.967	hypothetical protein
ABUW_1277	-0.246785	0.691077	hypothetical protein
ABUW_1278	-0.761152	0.00605493	hypothetical protein
ABUW_1279	-0.125207	0.834699	hypothetical protein
ABUW_1280	-0.545385	0.094775	DUF559 domain-containing protein
ABUW_1281	-0.183109	0.566245	hypothetical protein
ABUW_1282	-0.217555	0.479804	hypothetical protein
ABUW_1284	0.404667	0.151021	hypothetical protein
ABUW_1285	0.535638	0.589143	hypothetical protein
ABUW_1286	-0.658464	0.264114	hypothetical protein
ABUW_1287	0.342205	0.438899	hypothetical protein
ABUW_1288	-0.0971762	0.628275	hypothetical protein
ABUW_1289	-0.180386	0.732242	hypothetical protein
ABUW_1290	0.0694387	0.875718	hypothetical protein
ABUW_1291	0.298556	0.597137	DUF2280 domain-containing protein
ABUW_1292	-0.0840347	0.806682	terL, phage terminase large subunit
ABUW_1293	-0.0270115	0.946552	DUF4055 domain-containing protein
ABUW_1294	0.0724439	0.849537	minor capsid protein
ABUW_1295	0.174768	0.444886	hypothetical protein
ABUW_1296	-0.0128324	0.980883	hypothetical protein
ABUW_1297	-0.204009	0.851472	hypothetical protein
ABUW_1298	-0.200477	0.597346	hypothetical protein
ABUW_1299	0.237523	0.434529	hypothetical protein
ABUW_1300	-0.381808	0.477513	stress-responsive nuclear envelope protein
ABUW_1301	0.0361052	0.964238	hypothetical protein
ABUW_1302	0.681635	0.325388	hypothetical protein
ABUW_1303	0.0581855	0.930519	hypothetical protein
ABUW_1304	-0.410449	0.521394	hypothetical protein
ABUW_1305	0.135508	0.836864	hypothetical protein
ABUW_1306	-0.040882	0.930738	hypothetical protein
ABUW_1307	-0.301277	0.622504	hypothetical protein
ABUW_1308	-0.0914192	0.800888	hypothetical protein
ABUW_1309	-0.233853	0.574748	hypothetical protein
ABUW_1310	0.109345	0.837098	hypothetical protein
ABUW_1311	0.732193	0.000141417	DUF3800 domain-containing protein
ABUW_1312	0.514344	0.00237081	ORF6N domain-containing protein
ABUW_1313	0.254165	0.236477	hypothetical protein
ABUW_1314	0.514057	4.86797e-05	DUF4468 domain-containing protein
ABUW_1315	0.493297	0.000229617	hypothetical protein
ABUW_1316	0.106111	0.57263	tape measure protein
ABUW_1317	0.31471	0.0233901	hypothetical protein
ABUW_1318	0.253278	0.189966	hypothetical protein
ABUW_1319	-0.113393	0.580845	hypothetical protein
ABUW_1320	-0.533911	0.337796	hypothetical protein
ABUW_1321	-0.623391	0.0934689	DUF1833 family protein
ABUW_1322	-0.263573	0.719081	hypothetical protein
ABUW_1323	-0.2058	0.343684	hypothetical protein
ABUW_1324	-0.696426	0.280667	hypothetical protein
ABUW_1325	-0.650061	NA	hypothetical protein
ABUW_1326	-0.311592	0.340201	lysozyme
ABUW_1327	0.19627	0.244931	DUF4760 domain-containing protein
ABUW_1328	0.59534	0.0581124	hypothetical protein
ABUW_1329	0.130185	0.828097	tRNA-Arg
ABUW_1330	0.209125	0.545929	hypothetical protein
ABUW_1331	0.0391709	0.921234	DUF3820 family protein
ABUW_1332	0.194478	0.429569	alpha/beta fold hydrolase
ABUW_1333	0.352602	0.037603	serine hydroxymethyltransferase
ABUW_1334	-0.137121	0.714585	adeH, multidrug efflux RND transporter outer membrane
ABUW_1335	-0.0772137	0.799251	adeG, multidrug efflux RND transporter permease
ABUW_1336	-0.00916038	0.981722	adeF, multidrug efflux RND transporter periplasmic
ABUW_1338	0.207056	0.317264	adeL, multidrug efflux transcriptional repressor AdeL
ABUW_1339	0.295038	0.302198	ABC transporter substrate-binding protein
ABUW_1340	0.222174	0.566245	hisQ, histidine ABC transporter permease HisQ
ABUW_1341	0.276138	0.472566	ABC transporter permease
ABUW_1342	0.12707	0.69973	ATP-binding cassette domain-containing protein
ABUW_1343	0.53788	0.0763431	abeS, multidrug efflux SMR transporter AbeS
ABUW_1344	-0.27138	0.377694	YfhL family 4Fe-4S dicluster ferredoxin
ABUW_1345	-0.318133	0.0577993	yegQ, tRNA 5-hydroxyuridine modification protein YegQ
ABUW_1346	0.298662	0.0662791	PLP-dependent aminotransferase family protein
ABUW_1347	-0.279318	0.124074	PhzF family phenazine biosynthesis protein
ABUW_1348	0.351768	0.0681043	ferredoxin--NADP reductase
ABUW_1349	0.0575233	0.869032	tsaA, tRNA
ABUW_1350	-0.478589	0.00429244	MgtC/SapB family protein
ABUW_1351	-0.571409	0.000234786	tadA, Flp pilus assembly complex ATPase component
ABUW_1352	1.00827	2.76246e-14	NirD/YgiW/YdeI family stress tolerance protein
ABUW_1353	0.00227231	0.991965	response regulator transcription factor
ABUW_1354	-0.00617826	0.980883	GHKL domain-containing protein
ABUW_1355	1.8888	1.14821e-25	hemin uptake protein HemP
ABUW_1356	-0.025975	0.934286	thiamine phosphate synthase
ABUW_1357	-0.0363274	0.911697	tetratricopeptide repeat protein
ABUW_1358	0.165683	0.289131	mrcB, penicillin-binding protein 1B
ABUW_1359	0.584262	7.95411e-05	NAD(+) kinase
ABUW_1360	0.393707	0.045592	YeaC family protein
ABUW_1361	0.0455862	0.836307	glycosyl transferase family protein
ABUW_1362	0.066831	0.732788	dicarboxylate/amino acid:cation symporter
ABUW_1363	1.21404	1.44286e-17	acyl-CoA dehydrogenase family protein
ABUW_1364	0.676227	0.000486245	alpha/beta hydrolase
ABUW_1365	0.479	0.000657122	pheA, prephenate dehydratase
ABUW_1366	0.0102771	0.964069	bifunctional prephenate
ABUW_1367	1.26062	5.60579e-19	hypothetical protein
ABUW_1368	-0.221625	0.112779	aminoacyl-histidine dipeptidase
ABUW_1369	0.410242	0.0352693	MBL fold metallo-hydrolase
ABUW_1370	0.157645	0.435364	hydrolase
ABUW_1371	0.180874	0.339079	yaaA, peroxide stress protein YaaA
ABUW_1372	0.067617	0.782517	thiazole synthase
ABUW_1373	0.0490616	0.893178	thiS, sulfur carrier protein ThiS
ABUW_1374	0.387809	0.135013	DUF423 domain-containing protein
ABUW_1375	0.202771	0.195627	rpoH, RNA polymerase sigma factor RpoH
ABUW_1376	0.26894	0.213733	sulfurtransferase TusA family protein
ABUW_1377	0.816432	5.75785e-09	cold-shock protein
ABUW_1378	0.0261668	0.916466	rhlB, ATP-dependent RNA helicase RhlB
ABUW_1379	-0.0648319	0.832011	hypothetical protein
ABUW_1380	0.440174	0.00732741	nitroreductase
ABUW_1381	0.405219	0.00291106	NAD(P)H-dependent glycerol-3-phosphate
ABUW_1382	0.324931	0.082923	histidine phosphatase family protein
ABUW_1383	0.48458	0.000698577	site-specific integrase
ABUW_1385	0.0505543	0.86225	IS256-like element ISAba26 family transposase
ABUW_1386	-0.202046	0.657458	hypothetical protein
ABUW_1387	-0.446872	0.324025	hypothetical protein
ABUW_1388	-0.339131	0.576902	hypothetical protein
ABUW_1389	-0.217007	0.678889	hypothetical protein
ABUW_1390	-0.698698	0.264423	hypothetical protein
ABUW_1391	-0.620889	0.129222	YqaJ viral recombinase family protein
ABUW_1392	0.470914	0.0345533	bet, phage recombination protein Bet
ABUW_1393	0.113318	0.911665	hypothetical protein
ABUW_1394	0.126976	0.87567	hypothetical protein
ABUW_1395	-0.244943	0.462703	hypothetical protein
ABUW_1396	-0.1203	0.876637	hypothetical protein
ABUW_1397	1.08869	NA	hypothetical protein
ABUW_1398	-0.338833	0.669152	hypothetical protein
ABUW_1399	-0.112136	0.782517	hypothetical protein
ABUW_1400	0.0473023	0.849601	helix-turn-helix domain-containing protein
ABUW_1401	0.405882	0.622984	hypothetical protein
ABUW_1402	-0.0383665	0.960516	ribbon-helix-helix protein, CopG family
ABUW_1403	-0.421157	0.147748	hypothetical protein
ABUW_1404	-0.27308	0.524752	hypothetical protein
ABUW_1406	-0.618822	0.191036	hypothetical protein
ABUW_1407	-0.417672	0.404484	hypothetical protein
ABUW_1408	0.160236	0.786116	hypothetical protein
ABUW_1409	0.255027	0.549921	hypothetical protein
ABUW_1410	-0.107221	0.855673	hypothetical protein
ABUW_1411	-0.047464	0.961711	hypothetical protein
ABUW_1412	-0.474231	0.502342	hypothetical protein
ABUW_1413	-0.826897	0.107012	hypothetical protein
ABUW_1414	-0.310399	0.389858	hypothetical protein
ABUW_1415	-0.249499	0.637308	hypothetical protein
ABUW_1416	-0.475919	0.087592	hypothetical protein
ABUW_1418	-0.119226	0.861169	hypothetical protein
ABUW_1419	0.627773	NA	hypothetical protein
ABUW_1420	-0.192821	0.495931	head-tail connector protein
ABUW_1421	0.381753	0.494135	hypothetical protein
ABUW_1422	-0.237742	0.630432	hypothetical protein
ABUW_1423	-0.158695	0.625002	hypothetical protein
ABUW_1424	-0.890322	0.0704002	hypothetical protein
ABUW_1425	0.0912093	0.876014	hypothetical protein
ABUW_1426	-0.22069	0.459973	carbohydrate-binding protein
ABUW_1427	-0.407906	0.512621	GNAT family N-acetyltransferase
ABUW_1428	-0.360619	0.512041	hypothetical protein
ABUW_1429	0.0294386	0.938207	hypothetical protein
ABUW_1430	-0.189717	0.423389	lytic transglycosylase domain-containing
ABUW_1431	0.345597	0.0213034	hypothetical protein
ABUW_1432	0.52013	0.00413762	hypothetical protein
ABUW_1433	0.042154	0.883616	hypothetical protein
ABUW_1435	-0.206117	0.692131	hypothetical protein
ABUW_1436	-0.230489	0.367395	terL, phage terminase large subunit
ABUW_1437	-0.173048	0.491343	hypothetical protein
ABUW_1438	-0.7328	0.143647	acyltransferase
ABUW_1439	-0.295646	0.585995	hypothetical protein
ABUW_1440	-0.328276	0.427852	hypothetical protein
ABUW_1441	0.154921	0.772608	hypothetical protein
ABUW_1442	0.276075	0.0784096	general secretion pathway protein GspL
ABUW_1443	0.214848	0.39756	type II secretion system protein M
ABUW_1444	0.630463	3.65314e-05	quinone-dependent dihydroorotate dehydrogenase
ABUW_1445	0.927543	7.19659e-14	CvpA family protein
ABUW_1446	0.430742	0.0031511	purF, amidophosphoribosyltransferase
ABUW_1447	0.0697888	0.772399	M48 family metalloprotease
ABUW_1448	0.756139	3.05625e-05	hypothetical protein
ABUW_1449	0.339843	0.0170254	D-glycerate dehydrogenase
ABUW_1450	-0.103893	0.613471	M48 family metalloprotease
ABUW_1451	0.0573201	0.794154	GatB/YqeY domain-containing protein
ABUW_1452	-0.104168	0.674978	rpsU, 30S ribosomal protein S21
ABUW_1453	0.136138	0.504393	tsaD, tRNA
ABUW_1454	-0.0450829	0.900778	hypothetical protein
ABUW_1455	0.0501935	0.86717	ATP-binding protein
ABUW_1456	0.246612	0.114667	DUF3336 domain-containing protein
ABUW_1457	0.293773	0.418242	protein kinase
ABUW_1458	0.743244	NA	tRNA-Leu
ABUW_1459	1.19357	NA	tRNA-Trp
ABUW_1460	-2.50315	NA	tRNA-Leu
ABUW_1461	-0.919755	NA	tRNA-Trp
ABUW_1462	-0.122951	0.643968	LysR family transcriptional regulator
ABUW_1463	-0.812534	1.02968e-05	aspartate aminotransferase family protein
ABUW_1464	-0.699598	6.05164e-06	CoA-acylating methylmalonate-semialdehyde
ABUW_1465	0.0299166	0.941026	amino acid permease
ABUW_1466	-0.621252	0.0197625	DUF2171 domain-containing protein
ABUW_1467	-0.575703	0.0413267	hypothetical protein
ABUW_1468	-0.937143	0.000974543	PIG-L family deacetylase
ABUW_1469	-0.868505	0.00190616	class I SAM-dependent methyltransferase
ABUW_1470	-0.606238	0.0742924	glycosyltransferase
ABUW_1471	-0.210396	0.576754	NirD/YgiW/YdeI family stress tolerance protein
ABUW_1472	0.014144	0.979318	BLUF domain-containing protein
ABUW_1473	-0.19545	0.750219	hypothetical protein
ABUW_1474	-0.906693	0.0401871	LysE family translocator
ABUW_1475	0.452795	0.146023	AraC family transcriptional regulator
ABUW_1476	1.78049	8.62557e-28	alpha/beta fold hydrolase
ABUW_1477	-1.12118	2.98591e-16	gltS, sodium/glutamate symporter
ABUW_1478	-0.112804	0.605872	cyclase family protein
ABUW_1479	0.61746	0.000639542	LysR family transcriptional regulator
ABUW_1480	0.0440944	0.906887	aldo/keto reductase
ABUW_1481	-0.0891193	0.792114	SDR family oxidoreductase
ABUW_1482	-0.279241	0.4629	SRPBCC family protein
ABUW_1483	0.667541	0.0034387	ATP-binding protein
ABUW_1484	0.434272	0.189988	FadR family transcriptional regulator
ABUW_1485	-0.0867787	0.888723	hypothetical protein
ABUW_1486	-1.74613	0.00343293	TetR/AcrR family transcriptional regulator
ABUW_1487	-4.16783	2.24129e-17	csuAB, Csu fimbrial major subunit CsuAB
ABUW_1488	-2.63681	5.72968e-21	csuA, Csu fimbrial biogenesis protein CsuA
ABUW_1489	-3.35968	6.03579e-16	csuB, Csu fimbrial biogenesis protein CsuB
ABUW_1490	-3.26568	6.54358e-69	csuC, Csu fimbrial biogenesis chaperone CsuC
ABUW_1491	-2.41506	9.76731e-68	csuD, Csu fimbrial usher CsuD
ABUW_1492	-1.9974	6.00387e-32	csuE, Csu fimbrial tip adhesin CsuE
ABUW_1493	0.221094	0.417875	hypothetical protein
ABUW_1494	0.0514407	0.94388	hypothetical protein
ABUW_1495	0.0207278	0.979318	hypothetical protein
ABUW_1496	-0.696592	3.96396e-05	proP, glycine betaine/L-proline transporter ProP
ABUW_1497	-0.710494	NA	ADP-ribose pyrophosphatase
ABUW_1498	-0.840968	0.0063805	TetR/AcrR family transcriptional regulator
ABUW_1499	-0.561544	0.0125532	DMT family transporter
ABUW_1500	0.176997	0.613934	paraquat-inducible protein A
ABUW_1501	0.137551	0.590283	paraquat-inducible protein A
ABUW_1502	-0.0603779	0.772608	MCE family protein
ABUW_1503	0.0134084	0.967	membrane integrity-associated transporter
ABUW_1504	-0.254748	0.577736	uraH, hydroxyisourate hydrolase
ABUW_1505	-0.32345	0.451089	heme-binding protein
ABUW_1506	0.598006	0.0334975	heavy metal response regulator transcription
ABUW_1507	0.32322	0.351309	heavy metal sensor histidine kinase
ABUW_1508	-0.0126392	0.984161	lipocalin family protein
ABUW_1509	-0.25073	0.470155	acyl-CoA desaturase
ABUW_1510	-0.393064	0.298277	FAD-dependent oxidoreductase
ABUW_1511	-0.179633	0.745894	DUF1365 domain-containing protein
ABUW_1512	0.209669	0.307865	class I SAM-dependent methyltransferase
ABUW_1514	0.325897	0.118738	HAMP domain-containing histidine kinase
ABUW_1515	0.17928	0.533728	response regulator transcription factor
ABUW_1516	0.764485	0.238124	chalcone isomerase family protein
ABUW_1517	0.589657	0.160846	nuclear transport factor 2 family protein
ABUW_1518	-0.15244	0.817287	GNAT family N-acetyltransferase
ABUW_1519	-0.0554182	0.888723	aspartate/glutamate racemase family protein
ABUW_1520	0.128464	0.715677	yddG, aromatic amino acid DMT transporter YddG
ABUW_1521	-0.201424	0.233468	sorbosone dehydrogenase family protein
ABUW_1522	-0.247996	0.337796	GNAT family N-acetyltransferase
ABUW_1523	-0.00539855	0.989196	MFS transporter
ABUW_1524	-0.119738	0.756224	TetR/AcrR family transcriptional regulator
ABUW_1525	1.12068	4.48268e-13	dicarboxylate/amino acid:cation symporter
ABUW_1526	1.07881	2.1721e-15	hypothetical protein
ABUW_1527	0.340623	0.0516083	gloB, hydroxyacylglutathione hydrolase
ABUW_1528	-0.18195	0.360804	ABC transporter permease
ABUW_1529	-0.229692	0.147872	methionine ABC transporter ATP-binding protein
ABUW_1530	0.123863	0.525123	hypothetical protein
ABUW_1531	-0.213564	0.114667	purD, phosphoribosylamine--glycine ligase
ABUW_1532	0.347829	0.0057212	purH, bifunctional
ABUW_1533	0.169801	0.497978	fis, DNA-binding transcriptional regulator Fis
ABUW_1534	0.177541	0.480985	zinc-ribbon and DUF3426 domain-containing
ABUW_1535	0.122842	0.564072	prmA, 50S ribosomal protein L11 methyltransferase
ABUW_1536	-0.0557857	0.799931	hypothetical protein
ABUW_1537	0.276471	0.0493794	mnmG, tRNA uridine-5-carboxymethylaminomethyl(34)
ABUW_1539	0.46398	0.011288	WYL domain-containing protein
ABUW_1540	-0.185746	0.307865	circularly permuted type 2 ATP-grasp protein
ABUW_1541	0.0218052	0.954891	alpha-E domain-containing protein
ABUW_1542	0.07366	0.78096	transglutaminase family protein
ABUW_1543	0.709113	1.46517e-06	proteasome-type protease
ABUW_1544	0.315263	0.0732587	alr, alanine racemase
ABUW_1545	0.551847	4.72515e-05	dnaB, replicative DNA helicase
ABUW_1546	-0.571695	0.00201251	rplI, 50S ribosomal protein L9
ABUW_1547	-0.731661	6.08954e-08	rpsR, 30S ribosomal protein S18
ABUW_1548	-0.638984	8.17237e-05	rpsF, 30S ribosomal protein S6
ABUW_1549	-0.172021	0.491425	cyoE, heme o synthase
ABUW_1550	0.26192	0.222766	cytochrome o ubiquinol oxidase subunit IV
ABUW_1551	-0.277087	0.140537	cyoC, cytochrome o ubiquinol oxidase subunit III
ABUW_1552	-0.38027	0.011109	cyoB, cytochrome o ubiquinol oxidase subunit I
ABUW_1553	-0.0945219	0.622504	cyoA, ubiquinol oxidase subunit II
ABUW_1554	0.425964	0.0651665	RDD family protein
ABUW_1555	0.452029	0.000135752	ppsA, phosphoenolpyruvate synthase
ABUW_1556	0.124705	0.491343	kinase/pyrophosphorylase
ABUW_1557	-0.217548	0.325737	pgaA, poly-beta-1,6 N-acetyl-D-glucosamine exporter
ABUW_1558	-0.0597632	0.875718	pgaB, poly-beta-1,6-N-acetyl-D-glucosamine
ABUW_1559	0.258346	0.316911	pgaC, poly-beta-1,6 N-acetyl-D-glucosamine synthase
ABUW_1560	-0.245798	0.513168	pgaD, poly-beta-1,6-N-acetyl-D-glucosamine
ABUW_1561	0.66602	0.00542551	hypothetical protein
ABUW_1562	0.205846	0.417875	LLM class flavin-dependent oxidoreductase
ABUW_1563	0.249825	0.147195	hypothetical protein
ABUW_1564	-0.248109	0.094449	hypothetical protein
ABUW_1565	0.231397	0.359008	LysR family transcriptional regulator
ABUW_1566	0.124512	0.680883	type 1 glutamine amidotransferase
ABUW_1567	-0.11646	0.556481	prfA, peptide chain release factor 1
ABUW_1568	-0.00505939	0.987209	prmC, peptide chain release factor N(5)-glutamine
ABUW_1569	-0.186	0.630075	ABC transporter permease
ABUW_1570	-0.101732	0.787535	aliphatic sulfonate ABC transporter
ABUW_1571	0.221937	0.386185	AraC family transcriptional regulator
ABUW_1572	2.7242	1.00603e-66	3-hydroxyacyl-CoA dehydrogenase
ABUW_1573	2.29078	2.81504e-38	acyl-CoA dehydrogenase family protein
ABUW_1574	2.57534	2.3936e-44	AMP-binding protein
ABUW_1575	0.596597	0.000749265	flavin reductase family protein
ABUW_1576	0.761613	3.61529e-07	HesA/MoeB/ThiF family protein
ABUW_1577	0.171938	0.284869	AarF/ABC1/UbiB kinase family protein
ABUW_1578	-0.0177574	0.96934	folB, dihydroneopterin aldolase
ABUW_1579	-0.304006	0.380429	2-amino-4-hydroxy-6-
ABUW_1581	-4.20497	2.99237e-273	kdpA, potassium-transporting ATPase subunit KdpA
ABUW_1582	-3.93009	1.36308e-272	kdpB, potassium-transporting ATPase subunit KdpB
ABUW_1583	-3.51334	8.56761e-114	kdpC, potassium-transporting ATPase subunit KdpC
ABUW_1584	-1.51112	1.2039e-36	sensor histidine kinase KdpD
ABUW_1585	-0.889522	7.58231e-07	response regulator transcription factor
ABUW_1586	-3.18797	1.06685e-83	glutamine synthetase
ABUW_1587	0.204537	0.419302	DUF2799 domain-containing protein
ABUW_1588	-0.0589673	0.786684	coq7, 2-polyprenyl-3-methyl-6-methoxy-1,4-benzoquinone
ABUW_1589	0.512518	0.00503616	MFS transporter
ABUW_1590	0.376935	0.00753397	outer membrane protein assembly factor
ABUW_1591	0.0818014	0.61303	translocation/assembly module TamB
ABUW_1592	0.833157	1.7621e-05	hypothetical protein
ABUW_1593	0.913823	3.28182e-15	bifunctional aconitate hydratase
ABUW_1594	-0.939895	0.000113403	hypothetical protein
ABUW_1595	-0.118119	0.561463	ion transporter
ABUW_1596	-0.0905268	0.73644	MFS transporter
ABUW_1597	-0.408451	0.100294	membrane protein
ABUW_1598	0.772456	0.000256113	DUF4198 domain-containing protein
ABUW_1599	0.527718	0.000263275	LysR family transcriptional regulator
ABUW_1600	0.480252	0.0555548	DUF441 domain-containing protein
ABUW_1601	0.491895	0.0371937	hypothetical protein
ABUW_1602	0.593977	0.000448726	rRNA pseudouridine synthase
ABUW_1603	0.345919	0.107258	GNAT family N-acetyltransferase
ABUW_1604	0.38131	0.260595	type II toxin-antitoxin system RelB/DinJ family
ABUW_1605	0.375239	0.147748	pseudouridylate synthase
ABUW_1606	0.49619	0.0196562	tsaE, tRNA
ABUW_1607	0.372417	0.0119573	mutL, DNA mismatch repair endonuclease MutL
ABUW_1608	0.13054	0.480745	miaA, tRNA (adenosine(37)-N6)-dimethylallyltransferase
ABUW_1609	-0.0276059	0.897834	hfq, RNA chaperone Hfq
ABUW_1610	0.644226	0.00900306	DMT family transporter
ABUW_1611	0.780426	6.10039e-05	nfsB, oxygen-insensitive NAD(P)H nitroreductase
ABUW_1612	-0.617293	NA	hypothetical protein
ABUW_1613	0.130901	0.716798	UDP-2,3-diacylglucosamine diphosphatase
ABUW_1614	0.0556189	0.786116	peptidyl-prolyl cis-trans isomerase
ABUW_1615	0.378297	0.0058579	glutamine--tRNA ligase/YqeY domain fusion
ABUW_1617	0.153903	0.600061	glutamine amidotransferase
ABUW_1618	0.0900727	0.843186	eutC, ethanolamine ammonia-lyase subunit EutC
ABUW_1619	-0.0136381	0.974936	ethanolamine ammonia-lyase subunit EutB
ABUW_1620	-0.140839	0.674978	eat, ethanolamine permease
ABUW_1621	1.05808	1.63477e-09	aldehyde dehydrogenase family protein
ABUW_1622	0.654913	1.97982e-05	transcriptional regulator
ABUW_1623	0.424615	0.00919212	alpha/beta hydrolase
ABUW_1624	1.07389	2.66824e-08	iron-containing alcohol dehydrogenase
ABUW_1625	0.618224	2.90995e-05	AAA family ATPase
ABUW_1626	0.600045	0.00111369	5-carboxymethyl-2-hydroxymuconate
ABUW_1627	0.422158	0.0415579	thiM, hydroxyethylthiazole kinase
ABUW_1628	0.574972	0.000681143	hypothetical protein
ABUW_1629	0.785371	0.00139846	hypothetical protein
ABUW_1630	-0.0220161	0.930835	pepN, aminopeptidase N
ABUW_1631	-1.00976	5.32388e-06	spore coat protein U domain-containing protein
ABUW_1632	-0.818228	0.00363151	molecular chaperone
ABUW_1633	-0.677835	0.000112609	fimbrial biogenesis outer membrane usher
ABUW_1634	-0.254812	0.311536	spore coat protein U domain-containing protein
ABUW_1635	0.256408	0.33426	glutathione S-transferase family protein
ABUW_1636	0.160777	0.630075	SDR family NAD(P)-dependent oxidoreductase
ABUW_1637	0.253867	0.41734	SDR family NAD(P)-dependent oxidoreductase
ABUW_1638	0.180535	0.566861	chorismate mutase
ABUW_1639	0.130419	0.740574	Lrp/AsnC family transcriptional regulator
ABUW_1641	-1.57811	0.0139355	hypothetical protein
ABUW_1642	0.480208	NA	hypothetical protein
ABUW_1643	-0.725817	0.384731	hypothetical protein
ABUW_1644	-0.176345	0.759804	hypothetical protein
ABUW_1645	-0.311773	0.402341	TetR/AcrR family transcriptional regulator
ABUW_1646	0.0359377	0.875854	TonB-dependent receptor
ABUW_1648	-0.963486	3.90389e-08	mechanosensitive ion channel
ABUW_1649	0.303031	0.0731828	hypothetical protein
ABUW_1651	-0.152038	0.818909	hypothetical protein
ABUW_1652	0.00916099	0.989196	hypothetical protein
ABUW_1653	0.609557	0.328276	hypothetical protein
ABUW_1654	0.13994	0.613471	N-acetyltransferase
ABUW_1655	0.546983	0.00111882	TonB-dependent siderophore receptor
ABUW_1656	0.269065	0.368113	OmpW family protein
ABUW_1657	0.289612	0.737626	hypothetical protein
ABUW_1659	-0.903288	0.305453	hypothetical protein
ABUW_1660	-0.303019	0.142953	ABC-F family ATP-binding cassette
ABUW_1661	-0.509187	2.14928e-05	universal stress protein
ABUW_1662	-0.41054	0.623833	hypothetical protein
ABUW_1663	-0.0144823	0.987209	hypothetical protein
ABUW_1664	-0.36357	0.135538	RDD family protein
ABUW_1666	-0.170384	0.467455	mgtA, magnesium-translocating P-type ATPase
ABUW_1667	-0.0647181	0.898807	MgtC/SapB family protein
ABUW_1668	-0.539891	0.0178132	benzoate/H(+) symporter BenE family transporter
ABUW_1669	0.0731645	0.850275	Lrp/AsnC family transcriptional regulator
ABUW_1670	0.644808	0.00208218	leuE, leucine efflux protein LeuE
ABUW_1671	-0.154202	0.38904	tal, transaldolase
ABUW_1672	0.0372663	0.936266	LysR family transcriptional regulator
ABUW_1673	-0.104236	0.832011	aceI, chlorhexidine efflux PACE transporter AceI
ABUW_1674	1.72513	5.31237e-47	acetyl-CoA C-acetyltransferase
ABUW_1675	1.47091	1.28314e-29	3-oxoacyl-ACP reductase
ABUW_1676	0.664496	8.28463e-06	hypothetical protein
ABUW_1677	0.666117	3.25993e-07	serine hydrolase
ABUW_1678	-0.228263	0.390081	TetR family transcriptional regulator
ABUW_1679	-0.193852	0.218042	amvA, multidrug efflux MFS transporter AmvA
ABUW_1680	0.367026	0.0216688	DNA polymerase III subunit gamma/tau
ABUW_1682	-0.0329964	0.915928	phospholipase C, phosphocholine-specific
ABUW_1683	0.254189	0.400066	acyl-CoA thioesterase
ABUW_1684	0.588214	0.00105873	iron-containing alcohol dehydrogenase
ABUW_1685	0.388001	0.0132333	lactonase family protein
ABUW_1686	0.41273	0.0603546	low molecular weight phosphotyrosine protein
ABUW_1687	0.0527429	0.825647	murB, UDP-N-acetylmuramate dehydrogenase
ABUW_1688	0.112566	0.595235	YdcF family protein
ABUW_1689	-0.35523	0.0581124	alpha/beta hydrolase
ABUW_1690	-0.300394	0.123157	FMN-binding glutamate synthase family protein
ABUW_1691	0.322925	0.176214	PepSY domain-containing protein
ABUW_1692	0.566256	0.00121863	TetR/AcrR family transcriptional regulator
ABUW_1693	1.04166	8.21954e-14	iron-containing redox enzyme family protein
ABUW_1694	0.251688	0.229325	MFS transporter
ABUW_1695	-0.0843643	0.720995	hypothetical protein
ABUW_1696	-0.67231	5.2252e-07	accC, acetyl-CoA carboxylase biotin carboxylase
ABUW_1697	-0.842532	2.57805e-08	accB, acetyl-CoA carboxylase biotin carboxyl carrier
ABUW_1698	-0.342327	0.294769	aroQ, type II 3-dehydroquinate dehydratase
ABUW_1699	-0.25042	0.316933	Y-family DNA polymerase
ABUW_1701	0.416119	0.251292	ABC transporter substrate-binding protein
ABUW_1702	0.0815109	0.911665	ANTAR domain-containing protein
ABUW_1703	0.166298	NA	hypothetical protein
ABUW_1704	-0.22085	0.477514	nirB, nitrite reductase large subunit NirB
ABUW_1705	0.114233	0.757368	nirD, nitrite reductase small subunit NirD
ABUW_1706	0.171849	0.4629	nitrate reductase
ABUW_1707	0.229822	0.556929	NTP transferase domain-containing protein
ABUW_1708	0.126096	0.556035	molybdopterin-dependent oxidoreductase
ABUW_1709	0.282834	0.189184	moaA, GTP 3',8-cyclase MoaA
ABUW_1710	0.442197	0.174206	MoaD/ThiS family protein
ABUW_1711	0.309447	0.121357	molybdenum cofactor biosynthesis protein MoaE
ABUW_1712	0.372692	0.0246393	bifunctional molybdenum cofactor biosynthesis
ABUW_1713	0.214518	0.258622	molybdopterin molybdotransferase MoeA
ABUW_1714	0.2675	0.0856833	helix-turn-helix transcriptional regulator
ABUW_1715	0.129476	0.555932	PLP-dependent aminotransferase family protein
ABUW_1716	0.476613	0.0768334	DMT family transporter
ABUW_1717	0.233692	0.450711	TusE/DsrC/DsvC family sulfur relay protein
ABUW_1718	0.406164	0.419015	hypothetical protein
ABUW_1719	0.354175	0.176743	hypothetical protein
ABUW_1720	-0.346955	0.0231447	tusD, sulfurtransferase complex subunit TusD
ABUW_1721	-0.0758722	0.715677	SDR family NAD(P)-dependent oxidoreductase
ABUW_1722	0.523555	4.16641e-06	fumC, class II fumarate hydratase
ABUW_1723	0.223363	0.715011	hypothetical protein
ABUW_1724	-0.309969	0.24356	hypothetical protein
ABUW_1725	-0.380837	0.166855	hypothetical protein
ABUW_1726	0.213529	0.211998	D-amino acid dehydrogenase
ABUW_1727	0.733045	2.87959e-06	hypothetical protein
ABUW_1728	0.00540556	0.983662	ispF, 2-C-methyl-D-erythritol 2,4-cyclodiphosphate
ABUW_1729	0.104069	0.792114	protein tyrosine phosphatase family protein
ABUW_1730	0.227006	0.172932	argF, ornithine carbamoyltransferase
ABUW_1731	0.795646	8.17174e-07	adeN, multidrug efflux transcriptional repressor AdeN
ABUW_1732	-0.0756254	0.66072	glnG, nitrogen regulation protein NR(I)
ABUW_1733	-0.0859609	0.692685	PAS domain-containing protein
ABUW_1734	0.532022	0.00040449	rimO, 30S ribosomal protein S12 methylthiotransferase
ABUW_1735	0.00602519	0.980883	pyrH, UMP kinase
ABUW_1736	0.0131317	0.959164	frr, ribosome recycling factor
ABUW_1737	-0.110867	0.687219	uppS, di-trans,poly-cis-decaprenylcistransferase
ABUW_1738	-0.169295	0.337385	phosphatidate cytidylyltransferase
ABUW_1739	0.069061	0.77595	1-deoxy-D-xylulose-5-phosphate reductoisomerase
ABUW_1740	-0.00577355	0.980883	rseP, RIP metalloprotease RseP
ABUW_1741	-0.301147	0.0215111	bamA, outer membrane protein assembly factor BamA
ABUW_1742	-0.124034	0.514709	OmpH family outer membrane protein
ABUW_1743	0.181238	0.325993	lpxD, UDP-3-O-(3-hydroxymyristoyl)glucosamine
ABUW_1744	-0.0073839	0.980883	fabZ, 3-hydroxyacyl-ACP dehydratase FabZ
ABUW_1745	0.094667	0.622984	lpxA, acyl-ACP--UDP-N-acetylglucosamine
ABUW_1746	0.0886781	0.739101	tetratricopeptide repeat protein
ABUW_1747	0.632129	0.000211558	regulatory protein RecX
ABUW_1748	0.336163	0.0190578	recA, recombinase RecA
ABUW_1749	0.549117	4.31909e-05	RNA-binding protein
ABUW_1750	0.0974603	0.7678	HAD-IA family hydrolase
ABUW_1751	0.297792	0.451283	hypothetical protein
ABUW_1752	0.313467	0.283628	hypothetical protein
ABUW_1753	0.239742	0.393206	hypothetical protein
ABUW_1754	0.29848	0.273037	GNAT family N-acetyltransferase
ABUW_1755	0.338535	0.410017	Lrp/AsnC family transcriptional regulator
ABUW_1756	-0.0583072	0.861169	kynU, kynureninase
ABUW_1757	0.0405519	0.929348	amino acid permease
ABUW_1758	0.0295972	0.948885	alpha/beta hydrolase
ABUW_1759	-0.0449851	0.870261	S8 family peptidase
ABUW_1760	-0.0960672	0.758071	SulP family inorganic anion transporter
ABUW_1761	0.477358	0.184084	SOS response-associated peptidase family
ABUW_1762	0.607073	2.83481e-07	PQQ-dependent sugar dehydrogenase
ABUW_1763	-0.863555	0.0279564	universal stress protein
ABUW_1764	0.0534828	0.798406	GGDEF domain-containing protein
ABUW_1766	-2.79253	0.000486245	IS5-like element ISAba13 family transposase
ABUW_1767	0.231468	0.448241	hypothetical protein
ABUW_1768	1.3614	1.26509e-17	MarR family transcriptional regulator
ABUW_1769	0.27394	0.287119	PEGA domain-containing protein
ABUW_1770	-0.400978	0.012458	PTS transporter subunit EIIC
ABUW_1771	-0.468756	0.0171777	pfkB, 1-phosphofructokinase
ABUW_1772	-0.18761	0.225525	ptsP, phosphoenolpyruvate--protein phosphotransferase
ABUW_1773	0.64462	0.00176461	alpha/beta fold hydrolase
ABUW_1774	0.224437	0.476767	hypothetical protein
ABUW_1775	0.434168	0.0165281	hypothetical protein
ABUW_1776	0.771651	0.000130499	heme-binding protein
ABUW_1777	-0.0594035	0.786116	brnQ, branched-chain amino acid transport system II
ABUW_1778	-0.030979	0.884983	map, type I methionyl aminopeptidase
ABUW_1779	0.473312	0.00182831	LysR family transcriptional regulator
ABUW_1780	-0.0827558	0.832257	hypothetical protein
ABUW_1781	0.609761	1.222e-05	grxD, Grx4 family monothiol glutaredoxin
ABUW_1782	0.342391	0.0238587	aspartate aminotransferase family protein
ABUW_1783	0.898372	3.2594e-12	CBS domain-containing protein
ABUW_1784	0.732235	8.96936e-06	DUF2750 domain-containing protein
ABUW_1786	0.369827	0.0287805	hypothetical protein
ABUW_1787	0.234441	0.084569	hypothetical protein
ABUW_1788	0.158081	0.480605	hypothetical protein
ABUW_1789	-0.0277045	0.891628	ftsY, signal recognition particle-docking protein
ABUW_1790	0.341573	0.0717188	nitroreductase family protein
ABUW_1791	-0.133727	0.733351	DUF2057 domain-containing protein
ABUW_1792	-0.128226	0.622504	cyd operon YbgE family protein
ABUW_1793	-1.34254	0.0815011	cydX, cytochrome bd-I oxidase subunit CydX
ABUW_1794	-0.517226	5.23602e-07	cydB, cytochrome d ubiquinol oxidase subunit II
ABUW_1795	-0.29337	0.0196562	cytochrome ubiquinol oxidase subunit I
ABUW_1796	-0.880464	0.000448726	hypothetical protein
ABUW_1797	-0.0957905	0.776257	DUF1449 family protein
ABUW_1798	0.356365	0.318384	Rieske (2Fe-2S) protein
ABUW_1799	0.461029	0.00330148	adenosine kinase
ABUW_1800	0.426899	0.0111736	TonB-dependent siderophore receptor
ABUW_1802	0.0871584	0.590927	insulinase family protein
ABUW_1803	0.207975	0.147195	phospholipase A
ABUW_1804	-0.00315928	0.989616	potassium uptake protein (TrkH)
ABUW_1805	-0.0587466	0.843762	TrkA family potassium uptake protein
ABUW_1806	0.348624	0.0207682	ilvA, threonine ammonia-lyase, biosynthetic
ABUW_1807	0.492719	0.000103274	rpiA, ribose-5-phosphate isomerase RpiA
ABUW_1808	0.583293	0.00132369	M48 family metallopeptidase
ABUW_1809	0.516864	0.000694362	hypothetical protein
ABUW_1811	0.686594	1.54248e-07	N-acetyl-gamma-glutamyl-phosphate reductase
ABUW_1812	0.290588	0.0947483	hypothetical protein
ABUW_1813	-0.184319	0.406607	clpS, ATP-dependent Clp protease adapter ClpS
ABUW_1814	-0.0505838	0.751084	clpA, ATP-dependent Clp protease ATP-binding subunit
ABUW_1815	0.201238	0.593305	YnfA family protein
ABUW_1816	0.411577	0.00186908	3-deoxy-7-phosphoheptulonate synthase
ABUW_1817	0.660659	4.65337e-05	alpha/beta hydrolase
ABUW_1818	0.57158	0.00782323	PadR family transcriptional regulator
ABUW_1819	1.22326	1.41574e-14	NADPH-dependent 2,4-dienoyl-CoA reductase
ABUW_1820	0.574294	0.0435549	nuclear transport factor 2 family protein
ABUW_1821	0.147682	0.622293	SGNH/GDSL hydrolase family protein
ABUW_1822	0.536207	0.00053066	alpha/beta hydrolase
ABUW_1823	0.283328	0.434577	metal-dependent hydrolase
ABUW_1824	0.32962	0.0154037	hypothetical protein
ABUW_1825	0.253149	0.0835296	CTP synthase
ABUW_1826	0.124825	0.556035	kdsA, 3-deoxy-8-phosphooctulonate synthase
ABUW_1827	-0.256621	0.130724	eno, phosphopyruvate hydratase
ABUW_1828	-0.206007	0.692213	DUF421 domain-containing protein
ABUW_1829	0.613583	0.000120417	ftsB, cell division protein FtsB
ABUW_1830	0.560958	0.00176951	2-C-methyl-D-erythritol 4-phosphate
ABUW_1831	1.30078	3.79929e-07	3-oxoacid CoA-transferase subunit A
ABUW_1832	0.690272	0.0258673	CoA transferase subunit B
ABUW_1833	0.776145	0.00274869	pcaF, 3-oxoadipyl-CoA thiolase
ABUW_1834	0.87112	0.000122342	3-carboxy-cis,cis-muconate cycloisomerase
ABUW_1835	1.29413	9.47025e-06	pcaD, 3-oxoadipate enol-lactonase
ABUW_1836	0.51066	0.0388159	MFS transporter
ABUW_1837	0.666388	0.143764	pcaC, 4-carboxymuconolactone decarboxylase
ABUW_1838	0.731866	0.0214978	pcaH, protocatechuate 3,4-dioxygenase subunit beta
ABUW_1839	0.500964	0.121468	pcaG, protocatechuate 3,4-dioxygenase subunit alpha
ABUW_1840	0.629645	0.114173	type I 3-dehydroquinate dehydratase
ABUW_1841	0.192446	0.589257	right-handed parallel beta-helix
ABUW_1842	0.537955	0.0222367	carbohydrate porin
ABUW_1843	0.306817	0.147126	glucose/quinate/shikimate family membrane-bound
ABUW_1844	0.314608	0.089765	hypothetical protein
ABUW_1845	0.485751	0.0504798	YeeE/YedE family protein
ABUW_1846	0.405401	0.0586295	YeeE/YedE family protein
ABUW_1847	0.494994	0.00470467	MBL fold metallo-hydrolase
ABUW_1848	0.032766	0.934286	pcaU, IclR family transcriptional regulator PcaU
ABUW_1849	0.0366339	0.939968	LysR family transcriptional regulator
ABUW_1850	-0.803287	2.19433e-06	acyl-CoA dehydrogenase family protein
ABUW_1851	-0.297724	0.0527728	phosphotransferase family protein
ABUW_1852	-0.317841	0.227447	histidine phosphatase family protein
ABUW_1853	-0.261624	0.233468	SDR family oxidoreductase
ABUW_1854	0.145566	0.693929	OprD family outer membrane porin
ABUW_1855	-0.102113	0.791122	MFS transporter
ABUW_1856	0.398825	0.101153	winged helix-turn-helix transcriptional
ABUW_1857	-0.149499	0.723648	amidase
ABUW_1858	-0.415397	0.180191	acyl-CoA dehydrogenase family protein
ABUW_1859	-0.227653	0.754857	hypothetical protein
ABUW_1860	-0.413448	0.562805	nuclear transport factor 2 family protein
ABUW_1861	0.0158888	0.97273	aromatic ring-hydroxylating dioxygenase subunit
ABUW_1862	0.191165	0.802984	aromatic-ring-hydroxylating dioxygenase subunit
ABUW_1863	-0.339115	0.432328	SDR family oxidoreductase
ABUW_1864	-0.00894402	0.98583	oxidoreductase
ABUW_1865	-0.0247704	0.959666	flavin reductase family protein
ABUW_1866	0.374918	0.206798	feaR, transcriptional regulator FeaR
ABUW_1867	0.124368	0.672438	tynA, primary-amine oxidase
ABUW_1868	0.00359219	0.993856	hypothetical protein
ABUW_1869	0.0715505	0.832011	NAD-dependent phenylacetaldehyde dehydrogenase
ABUW_1870	0.204355	0.434493	penicillin acylase family protein
ABUW_1871	2.38031	1.50033e-34	pcaD, 3-oxoadipate enol-lactonase
ABUW_1872	2.38083	4.99038e-26	pcaF, 3-oxoadipyl-CoA thiolase
ABUW_1873	2.57006	4.62778e-36	CoA transferase subunit B
ABUW_1874	2.84693	2.3709e-48	3-oxoacid CoA-transferase subunit A
ABUW_1875	4.11025	2.62504e-35	catA, catechol 1,2-dioxygenase
ABUW_1876	4.96993	6.62971e-81	catC, muconolactone Delta-isomerase
ABUW_1877	4.13495	1.24942e-151	muconate/chloromuconate family cycloisomerase
ABUW_1878	0.0616543	0.789538	LysR family transcriptional regulator
ABUW_1879	0.147742	0.717799	TorF family putative porin
ABUW_1880	0.472245	0.00987413	FadR family transcriptional regulator
ABUW_1881	0.0708186	0.849625	dihydroxy-acid dehydratase
ABUW_1882	-0.101995	0.778737	abaQ, multidrug efflux MFS transporter AbaQ
ABUW_1883	0.242404	0.545181	GguC protein
ABUW_1884	0.0442208	0.911782	aldehyde dehydrogenase (NADP(+))
ABUW_1885	0.0327608	0.940512	hypothetical protein
ABUW_1886	0.108613	0.584363	alpha/beta hydrolase
ABUW_1887	-0.00963087	0.979318	NADH:flavin oxidoreductase/NADH oxidase family
ABUW_1888	0.0182476	0.94388	saccharopine dehydrogenase NADP-binding
ABUW_1889	0.0861217	0.845841	type 1 glutamine amidotransferase
ABUW_1890	0.274034	0.381908	MerR family transcriptional regulator
ABUW_1891	-0.42566	0.0132092	type 1 glutamine amidotransferase
ABUW_1892	0.205958	0.491343	FAD-dependent oxidoreductase
ABUW_1893	0.239581	0.378136	Rrf2 family transcriptional regulator
ABUW_1894	-0.42375	0.0215111	MBL fold metallo-hydrolase
ABUW_1895	0.0625523	0.891452	TetR/AcrR family transcriptional regulator
ABUW_1896	0.57786	0.000798276	AraC family transcriptional regulator
ABUW_1897	-0.143473	0.781037	SDR family oxidoreductase
ABUW_1898	-0.0696321	0.890721	acetoacetate decarboxylase family protein
ABUW_1899	0.0624155	0.911782	metal-dependent hydrolase
ABUW_1900	0.0407041	0.911665	NADH:flavin oxidoreductase/NADH oxidase family
ABUW_1902	-1.47049	4.73722e-21	sorbosone dehydrogenase family protein
ABUW_1903	-1.75107	2.6525e-08	hypothetical protein
ABUW_1904	0.632324	0.280792	antibiotic biosynthesis monooxygenase
ABUW_1905	0.277335	0.306996	hydrolase
ABUW_1906	-0.0832988	0.717436	LysR family transcriptional regulator
ABUW_1907	-0.0674435	0.721643	PQQ-dependent sugar dehydrogenase
ABUW_1908	0.162653	0.39607	cation:proton antiporter
ABUW_1909	-0.569782	0.144948	hypothetical protein
ABUW_1910	0.511923	0.0018946	amidohydrolase
ABUW_1912	0.0167938	0.982345	TetR/AcrR family transcriptional regulator
ABUW_1913	-0.148837	0.773214	hypothetical protein
ABUW_1915	-0.408453	0.123058	hypothetical protein
ABUW_1916	-0.631049	0.00785531	DUF2247 family protein
ABUW_1917	-0.558657	0.00417284	SMI1/KNR4 family protein
ABUW_1918	-0.781714	NA	hypothetical protein
ABUW_1919	-0.118073	0.776097	hypothetical protein
ABUW_1920	-0.079535	0.74232	DUF2314 domain-containing protein
ABUW_1921	0.113604	0.720995	MFS transporter
ABUW_1922	0.227778	0.593581	amidohydrolase family protein
ABUW_1923	-0.148111	0.7303	SLC13 family permease
ABUW_1924	0.416427	0.0184521	GntR family transcriptional regulator
ABUW_1925	0.270699	0.389858	SMP-30/gluconolactonase/LRE family protein
ABUW_1926	0.0930025	0.77595	MFS transporter
ABUW_1927	-0.201224	0.577373	LysR family transcriptional regulator
ABUW_1928	-0.167232	0.786116	DMT family transporter
ABUW_1929	0.257737	0.574645	DMT family transporter
ABUW_1930	0.611959	0.00659699	HlyD family secretion protein
ABUW_1931	0.801548	0.000207949	MFS transporter
ABUW_1932	0.509051	0.0174423	TetR/AcrR family transcriptional regulator
ABUW_1933	0.0763268	0.849537	aldehyde dehydrogenase (NADP(+))
ABUW_1934	-0.0286463	0.938207	dihydroxy-acid dehydratase family protein
ABUW_1935	-0.175244	0.618115	fumarylacetoacetate hydrolase family protein
ABUW_1936	-0.278346	0.390984	LysR family transcriptional regulator
ABUW_1937	-0.351557	0.370704	SDR family oxidoreductase
ABUW_1938	0.188273	0.494441	MFS transporter
ABUW_1939	-0.211568	0.478123	NAD(P)-dependent oxidoreductase
ABUW_1940	-0.212684	0.777494	helix-turn-helix transcriptional regulator
ABUW_1941	0.161792	0.842451	sulfite exporter TauE/SafE family protein
ABUW_1942	-0.200657	0.192571	ribose-phosphate pyrophosphokinase
ABUW_1943	-0.43111	0.00355308	nicotinate phosphoribosyltransferase
ABUW_1944	-0.128738	0.537762	NUDIX hydrolase
ABUW_1945	-0.48273	0.0178765	methylenetetrahydrofolate reductase C-terminal
ABUW_1947	0.253936	0.547274	LuxR family transcriptional regulator
ABUW_1948	0.0582967	0.887057	iaaH, indoleacetamide hydrolase
ABUW_1949	0.741086	0.000349338	HlyD family secretion protein
ABUW_1950	0.0267172	0.940512	DHA2 family efflux MFS transporter permease
ABUW_1951	0.401867	0.249381	hypothetical protein
ABUW_1952	-0.0448184	0.91884	GH3 auxin-responsive promoter family protein
ABUW_1953	0.0117399	0.981082	TolC family protein
ABUW_1954	0.0371262	0.938207	hypothetical protein
ABUW_1955	0.211758	0.63924	acid phosphatase
ABUW_1956	-0.0482239	0.93027	hypothetical protein
ABUW_1957	0.318435	0.328914	HD domain-containing protein
ABUW_1958	0.752582	8.2496e-09	DEAD/DEAH box helicase family protein
ABUW_1959	-0.0632642	0.929567	TetR/AcrR family transcriptional regulator
ABUW_1960	0.268005	0.311894	hypothetical protein
ABUW_1961	0.371033	0.150397	endonuclease/exonuclease/phosphatase family
ABUW_1962	-0.230337	0.821194	GNAT family N-acetyltransferase
ABUW_1963	0.226768	0.584363	hypothetical protein
ABUW_1964	0.0618993	0.861275	GNAT family N-acetyltransferase
ABUW_1965	0.149331	0.6426	alpha/beta hydrolase
ABUW_1966	0.12543	0.631401	LysR family transcriptional regulator
ABUW_1967	-0.207878	0.599562	SDR family NAD(P)-dependent oxidoreductase
ABUW_1968	-0.0711684	0.895785	SDR family NAD(P)-dependent oxidoreductase
ABUW_1969	0.205636	0.587021	alpha/beta fold hydrolase
ABUW_1970	-0.017392	0.966034	AraC family transcriptional regulator
ABUW_1971	0.225398	0.509719	hypothetical protein
ABUW_1972	0.114984	0.701228	adeS, two-component sensor histidine kinase AdeS
ABUW_1973	0.349675	0.146023	adeR, efflux system response regulator transcription
ABUW_1974	-0.481552	0.00201756	adeA, multidrug efflux RND transporter periplasmic
ABUW_1975	-0.503961	0.000125766	adeB, multidrug efflux RND transporter permease
ABUW_1976	-0.132579	0.625028	adeC, multidrug efflux RND transporter outer membrane
ABUW_1977	0.0387235	0.911665	alpha/beta hydrolase
ABUW_1978	-0.195546	0.444886	NAD(P)/FAD-dependent oxidoreductase
ABUW_1979	0.590678	1.26159e-05	TetR/AcrR family transcriptional regulator
ABUW_1980	-0.907	5.10101e-12	FAD-binding oxidoreductase
ABUW_1981	-0.53366	0.00565297	hypothetical protein
ABUW_1982	0.299164	0.296326	outer membrane protein transport protein
ABUW_1983	0.311088	0.181677	hypothetical protein
ABUW_1984	0.559477	0.0116753	helix-turn-helix transcriptional regulator
ABUW_1985	-0.267158	0.732242	hypothetical protein
ABUW_1986	0.0427473	0.906897	replication initiation factor domain-containing
ABUW_1987	0.223373	0.321346	hypothetical protein
ABUW_1988	0.472939	0.108101	hypothetical protein
ABUW_1989	0.0369622	0.930835	hypothetical protein
ABUW_1990	0.357486	0.100695	hypothetical protein
ABUW_1991	-0.633191	0.0565826	DUF2523 domain-containing protein
ABUW_1992	0.185735	0.454244	zonular occludens toxin
ABUW_1994	0.462566	0.00440417	hypothetical protein
ABUW_1995	0.444712	0.0139832	hypothetical protein
ABUW_1997	-0.464342	0.241549	hypothetical protein
ABUW_1998	-0.333931	0.168024	replication initiation factor domain-containing
ABUW_1999	-0.179725	0.817819	hypothetical protein
ABUW_2000	0.577955	0.00230914	hypothetical protein
ABUW_2002	-0.0317167	0.940512	hypothetical protein
ABUW_2003	-0.0569051	0.844857	hypothetical protein
ABUW_2004	-0.257614	0.67291	DUF2523 domain-containing protein
ABUW_2005	-0.215688	0.344133	hypothetical protein
ABUW_2006	-0.625931	0.00951508	phage coat protein
ABUW_2007	-0.743929	0.00136282	hypothetical protein
ABUW_2008	0.257778	0.717059	hypothetical protein
ABUW_2009	-0.316421	0.189988	replication initiation factor domain-containing
ABUW_2010	-1.25983	0.0257306	hypothetical protein
ABUW_2011	0.730798	0.000432395	hypothetical protein
ABUW_2013	-0.086254	0.828671	hypothetical protein
ABUW_2014	-0.0275061	0.92741	hypothetical protein
ABUW_2015	0.295254	0.658942	DUF2523 domain-containing protein
ABUW_2016	-0.163161	0.580845	hypothetical protein
ABUW_2017	-0.546989	0.0230869	phage coat protein
ABUW_2018	-0.902	6.61535e-05	hypothetical protein
ABUW_2019	-0.137892	0.788359	hypothetical protein
ABUW_2020	-0.335316	0.217052	replication initiation factor domain-containing
ABUW_2021	-0.531271	0.395375	hypothetical protein
ABUW_2022	0.495493	0.0111587	hypothetical protein
ABUW_2024	-0.259029	0.430783	hypothetical protein
ABUW_2025	-0.0370501	0.901489	hypothetical protein
ABUW_2026	-0.157953	0.817287	DUF2523 domain-containing protein
ABUW_2027	-0.160408	0.548859	hypothetical protein
ABUW_2028	-0.745875	0.00108288	phage coat protein
ABUW_2029	-0.868086	0.0003128	hypothetical protein
ABUW_2030	0.02399	0.967873	hypothetical protein
ABUW_2031	-0.402357	0.070916	replication initiation factor domain-containing
ABUW_2032	-0.302586	0.649479	hypothetical protein
ABUW_2033	0.617991	0.00382226	hypothetical protein
ABUW_2034	-0.291191	0.556484	hypothetical protein
ABUW_2035	-0.136288	0.726749	DNA replication protein
ABUW_2036	0.137019	0.74329	hypothetical protein
ABUW_2037	-0.63905	0.142751	hypothetical protein
ABUW_2038	-0.399387	0.115459	replication initiation factor domain-containing
ABUW_2039	0.181783	0.861169	hypothetical protein
ABUW_2040	-1.43764	1.95774e-22	hypothetical protein
ABUW_2041	-0.0126818	0.982345	hypothetical protein
ABUW_2042	-0.215903	0.527666	DNA replication protein
ABUW_2043	0.199384	0.599867	hypothetical protein
ABUW_2044	-0.0835319	0.885151	hypothetical protein
ABUW_2045	-0.276509	0.435364	DNA replication protein
ABUW_2046	0.162637	0.68591	hypothetical protein
ABUW_2047	-0.0929965	0.87205	hypothetical protein
ABUW_2048	-0.0380989	0.923466	replication initiation factor domain-containing
ABUW_2049	-0.186171	0.860265	hypothetical protein
ABUW_2050	-1.46623	7.42957e-21	hypothetical protein
ABUW_2051	-1.36416	7.06665e-09	hypothetical protein
ABUW_2052	0.833974	1.2557e-09	type 1 fimbrial protein
ABUW_2053	1.15431	7.44693e-18	molecular chaperone
ABUW_2054	0.826764	9.05628e-10	fimbrial biogenesis outer membrane usher
ABUW_2055	0.694784	6.37887e-07	type 1 fimbrial protein
ABUW_2056	0.433244	0.00741158	DUF4882 family protein
ABUW_2057	0.20331	0.220894	S-(hydroxymethyl)glutathione dehydrogenase/class
ABUW_2058	-0.673343	1.03757e-05	hypothetical protein
ABUW_2059	-0.339751	0.120203	catalase family protein
ABUW_2060	-1.25896	0.00272115	hypothetical protein
ABUW_2061	-0.138472	0.674909	hypothetical protein
ABUW_2062	-0.0539841	0.82022	phospholipase D family protein
ABUW_2063	0.400989	0.139962	uracil-DNA glycosylase family protein
ABUW_2064	-0.287775	0.779285	hypothetical protein
ABUW_2066	-0.096245	0.786116	dipeptidase
ABUW_2067	-0.494615	0.0132272	pqqE, pyrroloquinoline quinone biosynthesis protein
[truncated: 1,790 more rows]

## Sheet: AMA40 Urine 50% vs CAMHB
Supplementary Table S1: Transcriptome analysis of A. baumannii strain AMA40 CAMHB versus AMA40 CAMHB HU 50% showing the genes with an FDR-adjusted P-value < 0.05 and log2-fold change >1.
Gene ID	log2FoldChange	FDR (P-adjusted)	Gene Function
F4T99_00005	0.482522	0.0172832	hypothetical protein
F4T99_00010	0.501469	0.0078185	hemagglutinin
F4T99_00015	-0.197082	0.261302	ShlB/FhaC/HecB family hemolysi
F4T99_00020	-1.55371	0.754714	tRNA-Trp
F4T99_00025	-1.41996	0.641969	tRNA-Leu
F4T99_00030	1.95235	0.632268	tRNA-Trp
F4T99_00035	-1.40489	0.143684	tRNA-Leu
F4T99_00040	0.0173135	0.9732	protein kinase
F4T99_00045	-0.0519271	0.770034	DUF3336 domain-containing protein
F4T99_00050	-0.00578327	0.987055	ATP-binding protein
F4T99_00055	0.36103	0.0998401	hypothetical protein
F4T99_00060	-0.0454749	0.815505	tRN
F4T99_00065	0.629878	4.09987e-05	30S ribosomal protein S21
F4T99_00070	0.593867	1.38729e-05	GatB/YqeY domain-containing protein
F4T99_00075	0.0738738	0.689084	M48 family metalloprotease
F4T99_00080	0.514952	7.24462e-05	D-glycerate dehydrogenase
F4T99_00085	0.0389893	0.843761	hypothetical protein
F4T99_00090	0.034391	0.860697	M48 family metalloprotease
F4T99_00095	0.0762441	0.625997	amidophosphoribosyltransferase
F4T99_00100	-0.210923	0.0964045	CvpA family protein
F4T99_00105	0.311661	0.0110512	quinone-dependent dihydroorotate dehydrogenase
F4T99_00110	0.218696	0.379139	type II secretion system protein M
F4T99_00115	0.114278	0.502652	general secretion pathway protein GspL
F4T99_00120	-0.214885	0.248131	histidine phosphatase family protein
F4T99_00125	0.451545	0.0019057	NAD(P)H-dependent glycerol-3-phosphat
F4T99_00130	0.39184	0.00430768	nitroreductase
F4T99_00135	0.732474	0.000208356	hypothetical protein
F4T99_00140	0.070344	0.646457	ATP-dependent RNA helicase RhlB
F4T99_00145	0.754462	1.48227e-10	cold-shock protein
F4T99_00150	-0.327936	0.0548256	sulfurtransferase TusA family protein
F4T99_00155	0.601457	1.38453e-06	RNA polymerase sigma factor RpoH
F4T99_00160	0.251475	0.252981	DUF423 domain-containing protein
F4T99_00165	0.288072	0.277649	sulfur carrier protein ThiS
F4T99_00170	0.250723	0.135875	thiazole synthase
F4T99_00175	-0.228384	0.467263	metal-dependent hydrolase
F4T99_00180	-0.171342	0.326805	peroxide stress protein YaaA
F4T99_00185	-0.353006	0.040142	hydrolase
F4T99_00190	-0.326222	0.068059	AAA family ATPase
F4T99_00195	-0.0934127	0.732786	MBL fold metallo-hydrolase
F4T99_00200	-0.832801	0.000745532	RtcB family protein
F4T99_00205	-0.4642	0.101912	hypothetical protein
F4T99_00210	0.163908	0.453653	septicolysin
F4T99_00215	-0.0495633	0.832321	RNA 3'-terminal phosphate cyclase
F4T99_00220	-0.0516979	0.764496	aminoacyl-histidine dipeptidase
F4T99_00225	1.41176	3.34228e-27	hypothetical protein
F4T99_00230	0.0405184	0.785423	bifunctional prephenat
F4T99_00235	0.49218	3.69249e-05	prephenate dehydratase
F4T99_00240	0.695977	0.000397751	alpha/beta hydrolase
F4T99_00245	0.899344	2.41742e-08	acyl-CoA dehydrogenase
F4T99_00250	0.271253	0.037159	dicarboxylate/amino acid:cation symporter
F4T99_00255	-0.245529	0.649118	hypothetical protein
F4T99_00260	0.109578	0.507962	glycosyl transferase family protein
F4T99_00265	0.0462159	0.819475	DUF1315 family protein
F4T99_00270	0.0430891	0.772656	NAD(+) kinase
F4T99_00275	0.343364	0.00598576	penicillin-binding protein 1B
F4T99_00280	0.433614	0.0109161	tetratricopeptide repeat protein
F4T99_00285	-0.414162	0.0434612	NUDIX domain-containing protein
F4T99_00290	2.93878	9.5795e-104	hemin uptake protein HemP
F4T99_00295	0.246085	0.141217	GHKL domain-containing protein
F4T99_00300	-0.0355616	0.841003	response regulator transcription factor
F4T99_00305	0.324562	0.0135545	NirD/YgiW/YdeI family stress tolerance protein
F4T99_00310	-0.818024	1.19674e-06	type II/IV secretion system protein
F4T99_00315	-0.502619	0.0251916	MgtC/SapB family protein
F4T99_00320	-0.589549	0.0232199	tRN
F4T99_00325	0.156599	0.338924	ferredoxin--NADP reductase
F4T99_00330	0.165179	0.387799	PhzF family phenazine biosynthesis protein
F4T99_00335	-0.329	0.038151	PLP-dependent aminotransferase family protein
F4T99_00340	0.0948768	0.542821	U32 family peptidase
F4T99_00345	0.348772	0.427368	YfhL family 4Fe-4S dicluster ferredoxin
F4T99_00350	-0.326395	0.40385	multidrug efflux SMR transporter
F4T99_00355	0.656062	0.000915501	ATP-binding cassette domain-containing protein
F4T99_00360	-0.0233506	0.97296	ABC transporter permease
F4T99_00365	0.109155	0.878648	ABC transporter permease subunit
F4T99_00370	-0.106886	0.806136	ABC transporter substrate-binding protein
F4T99_00375	0.206434	0.309	multidrug efflux transcriptional repressor AdeL
F4T99_00380	-0.63217	0.099575	multidrug efflux RND transporter periplasmi
F4T99_00385	-0.995581	7.28288e-05	multidrug efflux RND transporter permeas
F4T99_00390	-0.456801	0.152685	multidrug efflux RND transporter outer membran
F4T99_00395	0.268243	0.0186702	serine hydroxymethyltransferase
F4T99_00400	0.351228	0.586729	hypothetical protein
F4T99_00405	0.385866	0.0674313	alpha/beta fold hydrolase
F4T99_00410	0.331029	0.166124	3'-5' exonuclease
F4T99_00415	-0.3769	0.268513	hypothetical protein
F4T99_00420	-0.714468	0.299999	tRNA-Arg
F4T99_00425	-0.362917	0.0388896	ABC transporter ATP-binding protein
F4T99_00430	-0.542047	0.00230961	ABC transporter permease
F4T99_00435	-0.517045	0.0012774	NADPH-dependent 7-cyano-7-deazaguanine reductas
F4T99_00440	0.0280911	0.899373	hypothetical protein
F4T99_00445	0.859135	4.86074e-11	rod shape-determining protein RodA
F4T99_00450	0.45465	0.00178737	lytic murein transglycosylase B
F4T99_00455	0.334913	0.0135488	septal ring lytic transglycosylase RlpA famil
F4T99_00460	0.234777	0.108751	DUF962 domain-containing protein
F4T99_00465	0.298675	0.745684	AzlD domain-containing protein
F4T99_00470	-0.245252	0.590757	AzlC family ABC transporter permease
F4T99_00475	-0.113003	0.636916	AraC family transcriptional regulator
F4T99_00480	-0.165158	0.611032	DUF3465 domain-containing protein
F4T99_00485	-0.149273	0.290813	elongation factor Ts
F4T99_00490	-0.352589	0.00896726	30S ribosomal protein S2
F4T99_00495	0.193111	0.161609	type I methionyl aminopeptidase
F4T99_00500	-0.274338	0.264557	OmpW family protein
F4T99_00505	-0.568399	0.0519897	MFS transporter
F4T99_00510	-0.0163017	0.959569	MFS transporter
F4T99_00515	0.0695529	0.618811	Si-specific NAD(P)(+) transhydrogenase
F4T99_00520	0.167857	0.187592	lipoyl synthase
F4T99_00525	0.0470852	0.844677	acyl-CoA dehydrogenase
F4T99_00530	0.830379	5.97156e-05	4-carboxymuconolactone decarboxylase
F4T99_00535	-0.0123002	0.982507	peptidase C39
F4T99_00540	0.21574	0.0728997	adenosylhomocysteinase
F4T99_00545	-0.0170621	0.93584	methylenetetrahydrofolate reductase [NAD(P)H]
F4T99_00550	0.280012	0.212702	16S rRNA (uracil(1498)-N(3))-methyltransferase
F4T99_00555	0.102303	0.647008	EAL domain-containing protein
F4T99_00560	0.27387	0.0233569	NADP-dependent malic enzyme
F4T99_00565	-0.00870025	0.960748	multifunctional CCA addition/repair protein
F4T99_00570	0.111235	0.434384	PDZ domain-containing protein
F4T99_00575	0.169757	0.397804	Nif3-like dinuclear metal center hexameri
F4T99_00580	0.560379	4.74884e-05	superoxide dismutase
F4T99_00585	-1.28823	0.70766	tRNA-Asn
F4T99_00590	NA	NA	tRNA-Asn
F4T99_00595	-0.349765	0.878648	tRNA-Asn
F4T99_00600	-0.263847	0.636916	DUF2726 domain-containing protein
F4T99_00605	0.0309377	0.95051	hypothetical protein
F4T99_00610	0.585962	0.000489867	alpha/beta hydrolase
F4T99_00615	0.0551191	0.817768	4-hydroxybenzoate octaprenyltransferase
F4T99_00620	0.213225	0.445778	chorismate lyase
F4T99_00625	0.24641	0.0292028	type I glutamate--ammonia ligase
F4T99_00630	-0.0938035	0.63745	peptide MFS transporter
F4T99_00635	-0.218673	0.130089	aminopeptidase P family protein
F4T99_00640	0.145054	0.366797	aminodeoxychorismate/anthranilate synthas
F4T99_00645	-0.0389793	0.864632	M1 family metallopeptidase
F4T99_00650	-0.748974	3.66347e-05	TonB-dependent receptor
F4T99_00655	0.39884	0.00193241	anthranilate phosphoribosyltransferase
F4T99_00660	0.330427	0.0122969	indole-3-glycerol phosphate synthase TrpC
F4T99_00665	-0.122118	0.424492	DNA mismatch repair protein MutS
F4T99_00670	0.00729584	0.984225	xanthine dehydrogenase accessory protein XdhC
F4T99_00675	-0.0343154	0.888799	xanthine dehydrogenase molybdopterin bindin
F4T99_00680	0.137469	0.463403	xanthine dehydrogenase small subunit
F4T99_00685	0.197233	0.25551	GTP cyclohydrolase I FolE
F4T99_00690	0.113549	0.619384	class C extended-spectrum beta-lactamase ADC-26
F4T99_00695	-0.162618	0.327074	DUF4105 domain-containing protein
F4T99_00700	0.272188	0.165967	DUF3015 domain-containing protein
F4T99_00705	-0.455796	0.205925	DUF817 family protein
F4T99_00710	-0.191332	0.277649	uroporphyrinogen decarboxylase
F4T99_00715	0.282247	0.00825061	murein L,D-transpeptidase
F4T99_00720	2.90721	2.72066e-112	acinetobactin biosynthesis isochorismat
F4T99_00725	-0.2486	0.5835	4'-phosphopantetheinyl transferase superfamil
F4T99_00730	0.517397	0.0491466	thioesterase
F4T99_00735	0.544851	0.00198383	acinetobactin export ABC transporte
F4T99_00740	0.800417	1.35065e-07	acinetobactin export ABC transporte
F4T99_00745	1.91183	0.00120096	hypothetical protein
F4T99_00750	1.63072	6.44605e-32	histidine decarboxylase
F4T99_00755	2.02465	4.46109e-59	acinetobactin biosynthesis bifunctiona
F4T99_00760	2.57402	5.58684e-89	(2,3-dihydroxybenzoyl)adenylate synthase
F4T99_00765	2.01337	3.55909e-57	acinetobactin non-ribosomal peptide synthetas
F4T99_00770	1.79278	1.22245e-31	putative histamine N-monooxygenase
F4T99_00775	-0.246531	0.233667	TonB-dependent ferric acinetobactin recepto
F4T99_00780	0.108906	0.683437	siderophore-binding periplasmic lipoprotei
F4T99_00785	0.402955	0.028687	ATP-binding cassette domain-containing protein
F4T99_00790	0.793167	0.000234854	iron chelate uptake ABC transporter famil
F4T99_00795	1.81253	3.13684e-28	iron chelate uptake ABC transporter famil
F4T99_00800	1.89178	3.62151e-55	acinetobactin non-ribosomal peptide synthetas
F4T99_00805	2.16631	2.16522e-51	acinetobactin non-ribosomal peptide synthetas
F4T99_00810	3.22634	1.58582e-115	siderophore-interacting protein
F4T99_00815	1.68131	1.20394e-18	transcriptional regulator
F4T99_00820	1.04533	4.03525e-07	threo-3-hydroxy-L-aspartate ammonia-lyase
F4T99_00825	0.819962	6.11939e-09	pirin family protein
F4T99_00830	-0.37988	0.415959	TetR/AcrR family transcriptional regulator
F4T99_00835	-0.79883	0.337085	hypothetical protein
F4T99_00840	-0.53448	0.037205	dUTP diphosphatase
F4T99_00845	0.150461	0.339348	hypothetical protein
F4T99_00850	0.108392	0.50899	hypothetical protein
F4T99_00855	0.255462	0.489541	hypothetical protein
F4T99_00860	-0.267533	0.484003	class I SAM-dependent methyltransferase
F4T99_00865	0.362013	0.814286	tRNA-Val
F4T99_00870	-0.883296	2.22305e-07	YbdD/YjiX family protein
F4T99_00875	-0.158556	0.256525	carbon starvation protein A
F4T99_00880	0.141565	0.308822	elongation factor P
F4T99_00885	-0.18337	0.251818	EF-P beta-lysylation protein EpmB
F4T99_00890	0.532929	0.00103212	GTPase
F4T99_00895	1.21249	2.99552e-14	EAL domain-containing protein
F4T99_00900	0.174307	0.306051	50S ribosomal protein L31
F4T99_00905	-0.0305368	0.867709	bile acid:sodium symporter
F4T99_00910	-0.51186	4.81069e-05	lactoylglutathione lyase
F4T99_00915	-0.00652195	0.977123	MFS transporter
F4T99_00920	0.13505	0.296281	AAA family ATPase
F4T99_00925	0.00998784	0.953969	LysR family transcriptional regulator
F4T99_00930	-0.452518	0.00427172	peptidoglycan DD-metalloendopeptidase famil
F4T99_00935	-0.442583	0.0993056	5'-nucleotidase SurE
F4T99_00940	0.24632	0.676164	hypothetical protein
F4T99_00945	0.689222	6.83065e-05	hypothetical protein
F4T99_00950	0.616978	2.00541e-06	D-alanyl-D-alanine carboxypeptidase PBP5/6
F4T99_00955	0.402337	0.00722499	gamma carbonic anhydrase family protein
F4T99_00960	-0.0495142	0.8335	NUDIX hydrolase
F4T99_00965	0.147914	0.327074	tRNA 2-thiouridine(34) synthase MnmA
F4T99_00970	-0.0956007	0.742397	high frequency lysogenization protein HflD
F4T99_00975	0.089911	0.566062	adenylosuccinate lyase
F4T99_00980	-0.319059	0.326805	DUF2238 domain-containing protein
F4T99_00985	0.660484	1.40214e-06	BapA prefix-like domain-containing protein
F4T99_00990	-0.45729	5.63816e-05	protease SohB
F4T99_00995	1.18336	3.41873e-24	phosphate ABC transporter ATP-binding protein
F4T99_01000	-0.577869	0.000215468	phosphate ABC transporter permease PstA
F4T99_01005	-0.910199	1.16519e-09	phosphate ABC transporter permease subunit PstC
F4T99_01010	-1.03061	1.4981e-14	phosphonate ABC transporter substrate-bindin
F4T99_01015	1.47493	2.35622e-18	amino acid permease
F4T99_01020	0.542955	0.00152921	alpha-keto acid decarboxylase family protein
F4T99_01025	-0.112803	0.689795	Lrp/AsnC family transcriptional regulator
F4T99_01030	0.573792	2.72626e-07	aldehyde dehydrogenase family protein
F4T99_01035	0.863951	2.08924e-08	aspartate aminotransferase family protein
F4T99_01040	0.782056	3.30093e-09	diaminobutyrate--2-oxoglutarate transaminase
F4T99_01045	0.341348	0.0414203	DUF541 domain-containing protein
F4T99_01050	-0.120093	0.61624	TetR/AcrR family transcriptional regulator
F4T99_01055	-0.168921	0.712117	DUF4442 domain-containing protein
F4T99_01060	0.807764	1.81195e-11	acyl-CoA desaturase
F4T99_01065	0.645298	4.60968e-10	ferredoxin reductase
F4T99_01070	-0.143567	0.397483	HTH-type transcriptional repressor FabR
F4T99_01075	0.0952163	0.689795	AI-2E family transporter
F4T99_01080	0.423638	0.000417636	RNA polymerase-associated protein RapA
F4T99_01085	0.277939	0.160512	RluA family pseudouridine synthase
F4T99_01090	-0.357753	0.0724677	acyl carrier protein
F4T99_01095	0.200275	0.106033	glutamate-1-semialdehyde-2,1-aminomutase
F4T99_01100	0.361393	0.0716231	thiamine phosphate synthase
F4T99_01105	-0.0286036	0.914035	type I-F CRISPR-associated endoribonucleas
F4T99_01110	-0.223323	0.257022	type I-F CRISPR-associated protein Csy3
F4T99_01115	-0.42055	0.0284586	type I-F CRISPR-associated protein Csy2
F4T99_01120	-0.525108	0.00538907	type I-F CRISPR-associated protein Csy1
F4T99_01125	-0.149055	0.423377	type I-F CRISPR-associated helicase Cas3
F4T99_01130	-1.4937	0.000732151	type I-F CRISPR-associated endonuclease Cas1
F4T99_01135	1.47355	2.95388e-22	DUF962 domain-containing protein
F4T99_01140	0.450478	0.000197759	CHAD domain-containing protein
F4T99_01145	-1.34516	1.03421e-12	hypothetical protein
F4T99_01150	0.195832	0.410535	DUF3144 domain-containing protein
F4T99_01155	-0.0961104	0.527754	insulinase family protein
F4T99_01160	-0.313038	0.249424	PhzF family phenazine biosynthesis protein
F4T99_01165	-0.560868	4.22251e-06	L-cystine transporter
F4T99_01170	-1.35938	1.07011e-22	LysR family transcriptional regulator
F4T99_01175	-1.05513	0.0252503	YbfB/YjiJ family MFS transporter
F4T99_01180	2.02376	0.454862	hypothetical protein
F4T99_01185	-0.112156	0.766994	hypothetical protein
F4T99_01190	0.274485	0.61624	hypothetical protein
F4T99_01195	0.628177	4.87557e-08	NADP-dependent isocitrate dehydrogenase
F4T99_01200	0.17349	0.191227	rRNA large subunit pseudouridine synthase E
F4T99_01205	0.157998	0.200224	NADP-dependent isocitrate dehydrogenase
F4T99_01210	0.528017	5.16809e-07	M61 family metallopeptidase
F4T99_01215	0.58012	2.58329e-05	D-alanyl-D-alanine carboxypeptidase PBP6B
F4T99_01220	0.390805	0.0117672	NAD(P)/FAD-dependent oxidoreductase
F4T99_01225	-0.325647	0.023548	peptidylprolyl isomerase
F4T99_01230	-0.800912	3.85302e-06	deoxyribodipyrimidine photo-lyase
F4T99_01235	-0.148108	0.494368	hypothetical protein
F4T99_01240	0.226918	0.33335	hypothetical protein
F4T99_01245	0.321991	0.0828878	glycosyltransferase family 2 protein
F4T99_01250	0.492158	0.00138807	cellulose biosynthesis cyclic di-GMP-bindin
F4T99_01255	0.167084	0.39507	hypothetical protein
F4T99_01260	0.535501	7.29705e-05	UDP-N-acetylglucosamine 2-epimeras
F4T99_01265	-0.107556	0.532951	hypothetical protein
F4T99_01270	0.00433253	0.992098	VIT family protein
F4T99_01275	-1.04707	2.57502e-14	nitronate monooxygenase
F4T99_01280	-0.207255	0.268574	tRNA dihydrouridine synthase DusB
F4T99_01285	0.24059	0.0981529	DUF1615 domain-containing protein
F4T99_01290	0.429216	0.0126723	HAD-IB family hydrolase
F4T99_01295	-0.0902851	0.552425	glutamate 5-kinase
F4T99_01300	-0.0483464	0.744324	GTPase ObgE
F4T99_01305	-0.0419583	0.923507	hypothetical protein
F4T99_01310	0.300551	0.154522	MFS transporter
F4T99_01315	0.433534	0.00279069	glyceraldehyde-3-phosphate dehydrogenase
F4T99_01320	0.245959	0.191166	EamA family transporter RarD
F4T99_01325	0.141383	0.335229	lipocalin family protein
F4T99_01330	-0.288619	0.010727	excinuclease ABC subunit UvrB
F4T99_01335	-1.21879	1.26023e-22	hypothetical protein
F4T99_01340	0.45029	0.0179434	diguanylate cyclase
F4T99_01345	0.641512	1.35943e-05	hypothetical protein
F4T99_01350	0.991359	6.94446e-19	pyridoxal phosphate-dependent aminotransferase
F4T99_01355	0.492754	0.00115642	GFA family protein
F4T99_01360	-0.129908	0.711899	PaaI family thioesterase
F4T99_01365	-0.877884	1.91477e-07	hypothetical protein
F4T99_01370	0.294936	0.863497	hypothetical protein
F4T99_01375	0.75591	0.538993	tRNA-Asn
F4T99_01380	0.476459	0.000874668	SDR family oxidoreductase
F4T99_01385	-0.223464	0.198425	tRNA-(ms[2]io[6]A)-hydroxylase
F4T99_01390	-0.0543914	0.755293	pyridoxine 5'-phosphate synthase
F4T99_01395	-0.273785	0.232771	DNA repair protein RecO
F4T99_01400	-0.113797	0.581448	hypothetical protein
F4T99_01405	-0.207388	0.0967023	GTPase Era
F4T99_01410	-0.550262	0.000252471	ribonuclease III
F4T99_01415	0.0282528	0.924114	DUF4845 domain-containing protein
F4T99_01420	0.200431	0.214662	signal peptidase I
F4T99_01425	0.180546	0.184456	elongation factor 4
F4T99_01430	-0.120951	0.57408	acyl-CoA thioesterase
F4T99_01435	-0.553226	3.18737e-05	Do family serine endopeptidase
F4T99_01440	-0.0719539	0.707936	L-aspartate oxidase
F4T99_01445	0.0431811	0.884645	PaaI family thioesterase
F4T99_01450	-0.171099	0.544699	dTMP kinase
F4T99_01455	0.0686474	0.714252	endolytic transglycosylase MltG
F4T99_01460	-0.81724	2.20096e-09	aminodeoxychorismate lyase
F4T99_01465	-3.63842	2.97422e-109	sulfate ABC transporter substrate-bindin
F4T99_01470	-3.30149	5.69102e-38	alpha/beta hydrolase
F4T99_01475	-2.60434	2.21232e-26	sulfate ABC transporter permease subunit CysT
F4T99_01480	-1.83501	1.41253e-10	sulfate ABC transporter permease subunit CysW
F4T99_01485	-0.950576	9.0985e-08	sulfate ABC transporter ATP-binding protein
F4T99_01490	-0.568771	0.000384575	CysB family HTH-type transcriptional regulator
F4T99_01495	0.442495	0.0142581	hypothetical protein
F4T99_01500	0.390442	0.000974434	2,3,4,5-tetrahydropyridine-2,6-dicarboxylat
F4T99_01505	-0.16699	0.275685	7-carboxy-7-deazaguanine synthase QueE
F4T99_01510	-0.0668703	0.690745	7-cyano-7-deazaguanine synthase QueC
F4T99_01515	0.6408	1.89386e-07	hypothetical protein
F4T99_01520	0.217277	0.247966	diphthine--ammonia ligase
F4T99_01525	-0.19158	0.241069	peroxiredoxin
F4T99_01530	-0.795672	1.04479e-05	CAP domain-containing protein
F4T99_01535	0.29376	0.150196	nicotinate-nicotinamide nucleotid
F4T99_01540	-0.763459	8.94196e-13	enoyl-CoA hydratase
F4T99_01545	0.335481	0.0136887	NGG1p interacting factor NIF3
F4T99_01550	-0.727665	1.4521e-09	multidrug effflux MFS transporter
F4T99_01555	0.715046	2.58517e-10	phosphoribosylformylglycinamidine synthase
F4T99_01560	-1.37195	2.12224e-16	deoxyguanosinetriphosphate triphosphohydrolase
F4T99_01565	-0.841669	2.95799e-07	Holliday junction branch migration protein RuvA
F4T99_01570	-0.917493	2.44851e-09	Holliday junction branch migration DNA helicas
F4T99_01575	2.12938	8.99928e-30	amidohydrolase
F4T99_01580	0.335261	0.0998914	tol-pal system-associated acyl-CoA thioesterase
F4T99_01585	0.50913	0.00112499	protein TolQ
F4T99_01590	0.651411	0.00589951	protein TolR
F4T99_01595	0.343306	0.0161883	cell envelope integrity protein TolA
F4T99_01600	0.468491	0.000804345	Tol-Pal system beta propeller repeat protei
F4T99_01605	-0.0808575	0.582759	peptidoglycan-associated lipoprotein Pal
F4T99_01610	1.17452	6.49338e-11	hypothetical protein
F4T99_01615	0.417086	0.00109304	class 1 fructose-bisphosphatase
F4T99_01620	0.313319	0.096296	RNA methyltransferase
F4T99_01625	1.01173	1.75649e-22	RNA polymerase sigma factor
F4T99_01630	1.28999	2.06319e-26	hypothetical protein
F4T99_01635	1.10787	2.18586e-12	DUF3106 domain-containing protein
F4T99_01640	-0.134217	0.373738	CSLREA domain-containing protein
F4T99_01645	-0.128773	0.391734	rhombotarget A
F4T99_01650	-0.237064	0.129388	DnaA regulatory inactivator Hda
F4T99_01655	0.284579	0.0377031	AI-2E family transporter
F4T99_01660	0.250798	0.080717	phosphoribosylformylglycinamidine cyclo-ligase
F4T99_01665	-0.0621036	0.745228	phosphoribosylglycinamide formyltransferase
F4T99_01670	-0.0291715	0.878177	alpha/beta hydrolase
F4T99_01675	0.0189777	0.914665	signal peptide peptidase SppA
F4T99_01680	-0.112341	0.470727	lipid A biosynthesis lauroyl acyltransferase
F4T99_01685	-0.30836	0.220763	DNA internalization-related competence protei
F4T99_01690	0.278204	0.117314	lipoprotein-releasing ABC transporte
F4T99_01695	0.196316	0.230695	lipoprotein-releasing ABC transporter permeas
F4T99_01700	0.407273	0.0171515	EamA family transporter
F4T99_01705	0.492398	0.000790332	YaiI/YqxD family protein
F4T99_01710	-0.709024	1.10697e-07	hypothetical protein
F4T99_01715	0.685623	2.86205e-08	3-phosphoserine/phosphohydroxythreonin
F4T99_01720	0.157211	0.383104	TolC family protein
F4T99_01725	0.012065	0.960748	HlyD family secretion protein
F4T99_01730	0.221766	0.462456	ABC transporter permease
F4T99_01735	0.058164	0.872658	ABC transporter permease
F4T99_01740	-0.416086	0.171138	ChbG/HpnK family deacetylase
F4T99_01745	-0.55821	0.125815	glycosyltransferase family 2 protein
F4T99_01750	-0.660605	0.32144	GtrA family protein
F4T99_01755	-0.302986	0.614625	phospholipid carrier-dependen
F4T99_01760	-0.179369	0.360351	IS3 family transposase
F4T99_01765	0.388494	0.0137657	lipoyl(octanoyl) transferase LipB
F4T99_01770	-0.0619067	0.741321	hypothetical protein
F4T99_01775	0.0635642	0.687053	iron-containing alcohol dehydrogenase
F4T99_01780	-0.00866912	0.971935	APC family permease
F4T99_01785	-0.707295	1.09476e-09	flavodoxin family protein
F4T99_01790	-2.47471	7.69352e-44	helix-turn-helix transcriptional regulator
F4T99_01795	-0.173401	0.366171	tRNA (cytidine(34)-2'-O)-methyltransferase
F4T99_01800	-0.172497	0.236227	uroporphyrinogen-III C-methyltransferase
F4T99_01805	0.166329	0.202507	serine--tRNA ligase
F4T99_01810	0.177699	0.281011	DUF3298 domain-containing protein
F4T99_01815	0.24975	0.108824	outer membrane lipoprotein chaperone LolA
F4T99_01820	-0.187178	0.200963	50S ribosomal protein L27
F4T99_01825	-0.156561	0.194056	50S ribosomal protein L21
F4T99_01830	-0.176111	0.539744	hypothetical protein
F4T99_01835	-0.361603	0.0159261	polyprenyl synthetase family protein
F4T99_01840	-0.402394	0.00225442	recombinase
F4T99_01845	-0.778688	2.31668e-07	phosphatase PAP2 family protein
F4T99_01850	-0.64231	1.62503e-08	multidrug efflux RND transporter periplasmi
F4T99_01855	-0.669403	7.91054e-08	multidrug efflux RND transporter permeas
F4T99_01860	-0.571926	1.0977e-06	multidrug efflux RND transporter outer membran
F4T99_01865	-0.100925	0.689084	YbjQ family protein
F4T99_01870	0.138087	0.563436	YbjQ family protein
F4T99_01875	0.401913	0.0228474	polyketide cyclase
F4T99_01880	0.134681	0.366171	SDR family NAD(P)-dependent oxidoreductase
F4T99_01885	0.236542	0.271984	hypothetical protein
F4T99_01890	-0.0908916	0.466901	valine--tRNA ligase
F4T99_01895	-0.330127	0.592121	class I SAM-dependent methyltransferase
F4T99_01900	0.00423528	0.988037	molecular chaperone DnaJ
F4T99_01905	0.0164727	0.973641	AEC family transporter
F4T99_01910	-0.719495	0.00474407	LysR family transcriptional regulator
F4T99_01915	-0.0325916	0.97296	hypothetical protein
F4T99_01920	-0.282559	0.37524	ammonium transporter
F4T99_01925	0.252973	0.623537	phosphatase PAP2 family protein
F4T99_01930	0.225629	0.23601	two-component system sensor histidine kinas
F4T99_01935	0.0262339	0.925709	DNA-binding response regulator PmrA
F4T99_01940	-0.22264	0.381043	phosphoethanolamine--lipid A transferase
F4T99_01945	0.501869	0.000645234	DcaP-like protein
F4T99_01950	-0.45881	0.0916392	MFS transporter
F4T99_01955	-0.0457728	0.921694	acyltransferase
F4T99_01960	0.282286	0.0806024	patatin-like phospholipase family protein
F4T99_01965	0.250519	0.146852	NfeD family protein
F4T99_01970	0.121216	0.435455	SPFH/Band 7/PHB domain protein
F4T99_01975	-0.0669276	0.862065	hypothetical protein
F4T99_01980	0.338651	0.0481414	polyprenyl synthetase family protein
F4T99_01985	0.165298	0.21109	2-methylaconitate cis-trans isomerase PrpF
F4T99_01990	-0.038342	0.799282	amino acid permease
F4T99_01995	-0.229533	0.815659	tRNA-Arg
F4T99_02000	0.286577	0.162884	protein deglycase HchA
F4T99_02005	0.119452	0.483759	zinc-binding dehydrogenase
F4T99_02010	0.167863	0.498833	AraC family transcriptional regulator
F4T99_02015	0.362699	0.0244482	undecaprenyl-diphosphate phosphatase
F4T99_02020	-1.03193	4.4704e-08	PaaX family transcriptional regulator
F4T99_02025	0.0974924	0.742397	fatty acid desaturase family protein
F4T99_02030	-0.217273	0.239994	AraC family transcriptional regulator
F4T99_02035	-0.204578	0.320297	NAD(P)H-dependent oxidoreductase
F4T99_02040	-0.365285	0.000427388	long-chain fatty acid transporter
F4T99_02045	0.0559146	0.748087	bifunctional phosphoserin
F4T99_02050	0.0208105	0.921694	phosphoadenylyl-sulfate reductase
F4T99_02055	0.20402	0.146648	wax ester/triacylglycerol synthase famil
F4T99_02060	0.912894	1.76566e-13	hypothetical protein
F4T99_02065	0.0941812	0.547233	ribonuclease G
F4T99_02070	-0.241797	0.233596	Maf-like protein
F4T99_02075	-0.492624	0.0190823	rod shape-determining protein MreD
F4T99_02080	0.102748	0.5918	rod shape-determining protein MreC
F4T99_02085	0.36865	0.00278407	rod shape-determining protein
F4T99_02090	0.0813625	0.705203	Asp-tRNA(Asn)/Glu-tRNA(Gln) amidotransferas
F4T99_02095	0.0139104	0.946406	Asp-tRNA(Asn)/Glu-tRNA(Gln) amidotransferas
F4T99_02100	-0.185222	0.152645	Asp-tRNA(Asn)/Glu-tRNA(Gln) amidotransferas
F4T99_02105	0.713443	1.96707e-11	DJ-1/PfpI family protein
F4T99_02110	0.141187	0.485685	hypothetical protein
F4T99_02115	-0.361413	0.0467995	DUF1176 domain-containing protein
F4T99_02120	0.246473	0.4522	DUF4850 domain-containing protein
F4T99_02125	-0.132307	0.457441	M13 family metallopeptidase
F4T99_02130	-0.575298	0.000121836	peptide antibiotic transporter SbmA
F4T99_02135	-0.64764	9.25629e-07	threonine ammonia-lyase
F4T99_02140	0.486503	0.000276763	patatin-like phospholipase family protein
F4T99_02145	-0.412038	0.00115642	alanine:cation symporter family protein
F4T99_02150	-0.238295	0.299274	hypothetical protein
F4T99_02155	-0.0188158	0.943769	hypothetical protein
F4T99_02160	0.369688	0.0344078	nitroreductase
F4T99_02165	-0.232993	0.153842	multidrug effflux MFS transporter
F4T99_02170	-0.161462	0.357285	TIGR01666 family membrane protein
F4T99_02175	-0.209047	0.155621	hypothetical protein
F4T99_02180	0.10058	0.491121	hypothetical protein
F4T99_02185	-0.754036	0.00350111	YdcF family protein
F4T99_02190	-2.42453	0.179144	tRNA-Val
F4T99_02195	-1.75185	0.193051	tRNA-Asp
F4T99_02200	0.536683	0.779198	tRNA-Val
F4T99_02205	0.453487	0.00154643	L,D-transpeptidase
F4T99_02210	-0.298447	0.198672	DUF454 domain-containing protein
F4T99_02215	0.0530475	0.865312	DUF1853 family protein
F4T99_02220	1.00834	6.76061e-07	entericidin A/B family lipoprotein
F4T99_02225	0.238504	0.140394	succinyl-diaminopimelate desuccinylase
F4T99_02230	-0.132961	0.71366	hypothetical protein
F4T99_02235	0.296126	0.192502	response regulator
F4T99_02240	-0.000667761	0.998807	methyl-accepting chemotaxis protein
F4T99_02245	0.0290244	0.929722	purine-binding chemotaxis protein CheW
F4T99_02250	0.117425	0.537424	response regulator
F4T99_02255	0.210241	0.310625	response regulator
F4T99_02260	-0.856134	0.0708596	hypothetical protein
F4T99_02265	0.238147	0.204098	efflux RND transporter periplasmic adapto
F4T99_02270	-0.0071979	0.973588	efflux RND transporter permease subunit
F4T99_02275	-0.105794	0.439512	proline--tRNA ligase
F4T99_02280	0.65991	7.70125e-09	DUF1508 domain-containing protein
F4T99_02285	-0.275214	0.467263	alkylphosphonate utilization protein
F4T99_02290	0.0456411	0.932447	DUF488 domain-containing protein
F4T99_02295	0.933677	1.53137e-12	SRPBCC family protein
F4T99_02300	0.241619	0.102033	folate-binding protein YgfZ
F4T99_02305	0.202364	0.221542	DsbC family protein
F4T99_02310	0.56525	2.98201e-05	sel1 repeat family protein
F4T99_02315	-0.236284	0.439794	AEC family transporter
F4T99_02320	0.103235	0.524242	NADH:flavin oxidoreductase/NADH oxidase
F4T99_02325	-0.441425	0.00041728	TonB-dependent receptor
F4T99_02330	-0.208103	0.255362	DNA-3-methyladenine glycosylase
F4T99_02335	-0.289769	0.0579575	bifunctional DNA-formamidopyrimidin
F4T99_02340	-0.263771	0.27491	peptidylprolyl isomerase
F4T99_02345	-0.142409	0.54636	gamma-glutamylcyclotransferase
F4T99_02350	-0.785306	1.68142e-06	large conductance mechanosensitive channe
F4T99_02355	-0.0712437	0.658881	translational GTPase TypA
F4T99_02360	-0.244249	0.139338	uracil-xanthine permease
F4T99_02365	-0.311987	0.0338379	class I SAM-dependent methyltransferase
F4T99_02370	-0.370207	0.00485477	amino acid permease
F4T99_02375	-0.370185	0.0429182	RtcB family protein
F4T99_02380	-0.740587	6.10463e-09	OmpA family protein
F4T99_02385	0.347582	0.0295131	prepilin-type N-terminal cleavage/methylatio
F4T99_02390	1.03451	6.79139e-15	thiolase family protein
F4T99_02395	1.5094	2.2451e-22	VOC family protein
F4T99_02400	0.0738528	0.865875	quaternary ammonium transporter
F4T99_02405	0.415422	0.102174	DUF934 domain-containing protein
F4T99_02410	0.303019	0.0446466	nitrite/sulfite reductase
F4T99_02415	-0.207505	0.245206	glucose/quinate/shikimate family membrane-boun
F4T99_02420	-0.500664	0.00372125	carbohydrate porin
F4T99_02425	0.276071	0.133627	CoA transferase
F4T99_02430	0.149257	0.285988	AraC family transcriptional regulator
F4T99_02435	0.138165	0.578234	acetyl-CoA C-acetyltransferase
F4T99_02440	-0.320094	0.084953	3-hydroxyacyl-CoA dehydrogenase
F4T99_02445	-0.294495	0.349285	sugar porter family MFS transporter
F4T99_02450	-0.269194	0.152645	patatin family protein
F4T99_02455	0.289342	0.192921	GNAT family N-acetyltransferase
F4T99_02460	0.533169	0.000480112	SAM-dependent methyltransferase
F4T99_02465	-0.191649	0.385983	hemolysin III family protein
F4T99_02470	0.0285325	0.872253	MHS family MFS transporter
F4T99_02475	0.227014	0.168095	hypothetical protein
F4T99_02480	-0.190032	0.110607	preprotein translocase subunit SecA
F4T99_02485	0.463307	0.017391	peroxiredoxin
F4T99_02490	-0.0149738	0.959569	MBL fold metallo-hydrolase
F4T99_02495	-0.36025	0.311591	protein tyrosine phosphatase
F4T99_02500	0.315932	0.0163747	SPOR domain-containing protein
F4T99_02505	0.316961	0.029331	bifunctional tetrahydrofolat
F4T99_02510	0.302556	0.0457993	acetyl-CoA carboxylase carboxyltransferas
F4T99_02515	0.588588	3.27903e-06	tryptophan synthase subunit alpha
F4T99_02520	-0.15991	0.593261	AraC family transcriptional regulator
F4T99_02525	-0.917205	6.82619e-06	metal-dependent hydrolase
F4T99_02530	-0.253649	0.226207	DUF2804 domain-containing protein
F4T99_02535	-0.520103	0.00607454	DUF1543 domain-containing protein
F4T99_02540	-0.186833	0.189593	tryptophan synthase subunit beta
F4T99_02545	-0.0688156	0.738183	phosphoribosylanthranilate isomerase
F4T99_02550	-0.168243	0.201642	TonB-dependent receptor
F4T99_02555	-0.0371076	0.919776	cob(I)yrinic acid a,c-diamid
F4T99_02560	-0.18431	0.385919	glycerophosphodiester phosphodiesterase
F4T99_02565	-0.0585984	0.797991	META domain-containing protein
F4T99_02570	1.25939	5.87997e-30	acyl-CoA desaturase
F4T99_02575	-0.170848	0.302765	YdiU family protein
F4T99_02580	-0.363399	0.0138708	response regulator
F4T99_02585	-0.690612	2.28368e-07	sensor histidine kinase efflux regulator BaeS
F4T99_02590	-0.260499	0.403125	hypothetical protein
F4T99_02595	-0.314158	0.00593047	acyl-CoA dehydrogenase
F4T99_02600	0.810863	1.11788e-11	acyl-CoA dehydrogenase
F4T99_02605	-0.241533	0.544025	protein PsiE
F4T99_02610	0.980797	0.0037063	hypothetical protein
F4T99_02615	-0.0551525	0.781111	hypothetical protein
F4T99_02620	-1.22958	1.31849e-10	phospholipase
F4T99_02625	-0.333082	0.122068	TonB-dependent receptor
F4T99_02630	-0.297942	0.390051	DUF4184 family protein
F4T99_02635	0.0444488	0.779906	aspartate--tRNA ligase
F4T99_02640	0.354007	0.364013	hypothetical protein
F4T99_02645	0.141964	0.404405	glycosyltransferase
F4T99_02650	0.500782	0.00300281	glycosyltransferase
F4T99_02655	0.0324414	0.868254	dTDP-4-dehydrorhamnose 3,5-epimerase
F4T99_02660	-0.102625	0.555772	glucose-1-phosphate thymidylyltransferase RfbA
F4T99_02665	-0.226418	0.139481	dTDP-4-dehydrorhamnose reductase
F4T99_02670	0.283555	0.0541255	dTDP-glucose 4,6-dehydratase
F4T99_02675	-0.148289	0.409938	hypothetical protein
F4T99_02680	0.140071	0.429345	glycosyltransferase
F4T99_02685	0.24405	0.109815	polysaccharide deacetylase family protein
F4T99_02690	0.0331865	0.911037	nucleoside-diphosphate sugar epimerase
F4T99_02695	0.308817	0.0414434	branched-chain amino acid transaminase
F4T99_02700	-0.078011	0.576082	bifunctional [glutamate--ammoni
F4T99_02705	0.133843	0.335502	HAMP domain-containing histidine kinase
F4T99_02710	-0.480747	0.794081	tRNA-Leu
F4T99_02715	-0.00896035	0.969315	tRNA preQ1(34) S-adenosylmethionin
F4T99_02720	-0.165162	0.482964	hypothetical protein
F4T99_02725	-0.0628804	0.764496	LemA family protein
F4T99_02730	-0.078626	0.641189	tRNA guanosine(34) transglycosylase Tgt
F4T99_02735	-0.128605	0.427424	preprotein translocase subunit YajC
F4T99_02740	-0.108647	0.525358	protein translocase subunit SecD
F4T99_02745	-0.193652	0.264787	protein translocase subunit SecF
F4T99_02750	0.0129179	0.949783	bifunctional phosphopantothenoylcystein
F4T99_02755	-0.403486	0.103419	JAB domain-containing protein
F4T99_02760	-0.679219	0.000328989	bestrophin
F4T99_02765	0.0386166	0.836687	PHP domain-containing protein
F4T99_02770	0.584502	0.000919771	septation protein A
F4T99_02775	0.614689	4.10792e-06	hypothetical protein
F4T99_02780	0.354691	0.0779358	hypothetical protein
F4T99_02785	-0.152077	0.391596	FAD-dependen
F4T99_02790	0.106901	0.599552	sulfurtransferase
F4T99_02795	0.27804	0.167674	YajQ family cyclic di-GMP-binding protein
F4T99_02800	0.0859756	0.770846	DUF4442 domain-containing protein
F4T99_02805	-0.0653153	0.785586	acyl-CoA thioesterase
F4T99_02810	-0.315628	0.046325	thioredoxin TrxC
F4T99_02815	0.248732	0.259248	alpha/beta hydrolase
F4T99_02820	-0.484237	0.0180137	TIGR01244 family phosphatase
F4T99_02825	0.514746	0.351463	hypothetical protein
F4T99_02830	0.325789	0.0188084	dihydrolipoyl dehydrogenase
F4T99_02835	-0.342711	0.0438666	host specificity protein J
F4T99_02840	-0.0389262	0.911037	DUF4376 domain-containing protein
F4T99_02845	-1.78042	0.0156852	hypothetical protein
F4T99_02850	0.211073	0.655889	hypothetical protein
F4T99_02855	-0.582686	0.00342107	site-specific integrase
F4T99_02860	0.502879	0.0375993	hypothetical protein
F4T99_02865	-0.588714	0.191166	hypothetical protein
F4T99_02870	-0.851007	0.000641818	hypothetical protein
F4T99_02875	-0.820588	2.81461e-05	hypothetical protein
F4T99_02880	-1.00979	0.0100638	Y-family DNA polymerase
F4T99_02885	-0.698279	0.21029	translesion error-prone DNA polymerase
F4T99_02890	-0.456918	0.121305	SOS response-associated peptidase
F4T99_02895	-0.0243312	0.932447	hypothetical protein
F4T99_02900	0.293302	0.0341638	nucleoid-associated protein
F4T99_02905	0.180932	0.5835	hypothetical protein
F4T99_02910	-0.644847	0.149308	hypothetical protein
F4T99_02915	0.278545	0.321958	hypothetical protein
F4T99_02920	0.184781	0.700684	hypothetical protein
F4T99_02925	-0.700967	0.00130095	hypothetical protein
F4T99_02930	-0.350599	0.137236	hypothetical protein
F4T99_02935	-0.442143	0.0434896	PAAR domain-containing protein
F4T99_02940	-0.824614	0.0482517	hypothetical protein
F4T99_02945	-0.405968	0.0337475	SAM-dependent DNA methyltransferase
F4T99_02950	-0.509484	0.0282882	restriction endonuclease subunit S
F4T99_02955	-0.0751547	0.693737	DUF4145 domain-containing protein
F4T99_02960	-1.00421	0.00473253	OprD family porin
F4T99_02965	-0.708647	0.112634	MFS transporter
F4T99_02970	-0.987044	0.00728224	dihydrodipicolinate synthase family protein
F4T99_02975	-0.721314	0.0127956	LysR family transcriptional regulator
F4T99_02980	2.74388	8.76689e-39	sigma-70 family RNA polymerase sigma factor
F4T99_02985	1.9068	1.08379e-17	DUF4880 domain-containing protein
F4T99_02990	0.154181	0.357284	TonB-dependent receptor plug domain-containin
F4T99_02995	-0.874926	2.98792e-09	transferrin-binding protein-like solute bindin
F4T99_03000	-0.232863	0.189624	DUF560 domain-containing protein
F4T99_03005	0.112264	0.676164	TonB family protein
F4T99_03010	-0.334904	0.0106583	biliverdin-producing heme oxygenase
F4T99_03015	-0.233706	0.277649	DUF454 domain-containing protein
F4T99_03020	0.0829659	0.86153	hypothetical protein
F4T99_03025	-0.0408506	0.913319	DUF1275 domain-containing protein
F4T99_03030	0.141054	0.427276	alpha/beta fold hydrolase
F4T99_03035	-0.977105	0.000395728	amino acid permease
F4T99_03040	-1.26579	4.98325e-06	homocysteine S-methyltransferase family protein
F4T99_03045	-0.700988	0.154802	hypothetical protein
F4T99_03050	-0.13423	0.415812	malate dehydrogenase (quinone)
F4T99_03055	0.87569	8.29745e-15	choline dehydrogenase
F4T99_03060	0.816578	3.41571e-12	betaine-aldehyde dehydrogenase
F4T99_03065	0.815616	8.35859e-10	transcriptional regulator BetI
F4T99_03070	1.21901	2.37028e-26	BCCT family transporter
F4T99_03075	0.086431	0.613669	choline transporter
F4T99_03080	0.0623684	0.81403	MarC family protein
F4T99_03085	0.569594	1.63521e-05	acyl-CoA thioesterase
F4T99_03090	0.417045	0.0610401	hypothetical protein
F4T99_03095	-0.0235045	0.93584	GTP-binding protein
F4T99_03100	-0.60724	0.0946277	C4-dicarboxylate transporter DctA
F4T99_03105	0.16672	0.596758	YaeQ family protein
F4T99_03110	0.00172102	0.995688	FKBP-type peptidyl-prolyl cis-trans isomerase
F4T99_03115	0.40376	0.0122279	poly-beta-1,6-N-acetyl-D-glucosamin
F4T99_03120	0.408827	0.00205613	poly-beta-1,6 N-acetyl-D-glucosamine synthase
F4T99_03125	-0.389091	0.0210334	poly-beta-1,6-N-acetyl-D-glucosamin
F4T99_03130	-0.0205894	0.950568	crotonase/enoyl-CoA hydratase family protein
F4T99_03135	0.553942	0.0369151	nicotinamide mononucleotide transporter
F4T99_03140	0.279321	0.479515	hypothetical protein
F4T99_03145	0.10426	0.637398	IclR family transcriptional regulator
F4T99_03150	-0.481413	0.570641	non-heme iron oxygenase ferredoxin subunit
F4T99_03155	-0.333368	0.60281	hypothetical protein
F4T99_03160	-0.561128	0.112361	aromatic ring-hydroxylating dioxygenase subuni
F4T99_03165	-1.19874	0.0148485	SDR family oxidoreductase
F4T99_03170	-0.682915	0.235118	glyoxalase
F4T99_03175	-1.30414	0.00119882	NAD(P)-binding protein
F4T99_03180	-0.491464	0.269604	MFS transporter
F4T99_03185	-0.0582812	0.926136	cupin domain-containing protein
F4T99_03190	-1.17629	0.0438281	alpha/beta hydrolase
F4T99_03195	-0.58837	0.314617	SDR family oxidoreductase
F4T99_03200	-0.4295	0.370136	aspartate dehydrogenase
F4T99_03205	-0.923879	0.0127667	aldehyde dehydrogenase
F4T99_03210	-0.96757	0.00121556	thiamine pyrophosphate-binding protein
F4T99_03215	-0.143099	0.664333	hypothetical protein
F4T99_03220	-0.113127	0.788726	MHS family MFS transporter
F4T99_03225	0.334281	0.137186	peptide deformylase
F4T99_03230	-0.41541	0.000720107	glutaminase
F4T99_03235	-0.81325	0.00586932	helix-turn-helix transcriptional regulator
F4T99_03240	0.0680636	0.788948	MFS transporter
F4T99_03245	0.550607	0.000202728	galactose mutarotase
F4T99_03250	-0.469617	0.294431	hypothetical protein
F4T99_03255	-0.269055	0.404405	hypothetical protein
F4T99_03260	-1.0885	0.000192334	LysR family transcriptional regulator
F4T99_03265	-0.223595	0.667663	SDR family oxidoreductase
F4T99_03270	-0.49558	0.21109	MFS transporter
F4T99_03275	-0.346244	0.521876	transketolase
F4T99_03280	-0.35599	0.277649	transketolase family protein
F4T99_03285	-0.0481681	0.744337	methionine synthase
F4T99_03290	-0.339539	0.0155241	inorganic phosphate transporter
F4T99_03295	-0.719597	7.4287e-08	D-serine ammonia-lyase
F4T99_03300	0.467717	0.000474389	hypothetical protein
F4T99_03305	1.99457	1.08658e-22	hypothetical protein
F4T99_03310	0.232977	0.467952	formylglycine-generating enzyme family protein
F4T99_03315	-0.677841	0.011697	arylsulfatase
F4T99_03320	-0.556938	0.0267782	rhomboid family intramembrane serine protease
F4T99_03325	-0.583213	3.16761e-06	Fe-S biogenesis protein NfuA
F4T99_03330	0.551788	1.85318e-07	TonB-dependent siderophore receptor
F4T99_03335	-0.188473	0.421411	hypothetical protein
F4T99_03340	0.0779544	0.705668	alpha/beta hydrolase
F4T99_03345	0.0745746	0.766238	carbonic anhydrase
F4T99_03350	-0.249615	0.396611	arylesterase
F4T99_03355	-0.160337	0.733866	ABC transporter ATP-binding protein
F4T99_03360	-0.204606	0.389832	FtsX-like permease family protein
F4T99_03365	-0.178477	0.451005	rhomboid family intramembrane serine protease
F4T99_03370	0.0954177	0.615532	monofunctional biosynthetic peptidoglyca
F4T99_03375	0.279539	0.0518181	polyphosphate kinase 1
F4T99_03380	0.154369	0.96041	hypothetical protein
F4T99_03385	-0.285117	0.562087	SPOR domain-containing protein
F4T99_03390	0.38392	0.00206694	LysR family transcriptional regulator
F4T99_03395	0.124433	0.491961	alpha/beta fold hydrolase
F4T99_03400	-0.0454486	0.800685	FAD-dependent oxidoreductase
F4T99_03405	-0.010688	0.982507	rubredoxin
F4T99_03410	0.834886	8.32632e-09	SRPBCC domain-containing protein
F4T99_03415	1.57584	1.06748e-31	esterase
F4T99_03420	0.369493	0.00323971	lysine--tRNA ligase
F4T99_03425	0.570924	2.55026e-07	capsule assembly Wzi family protein
F4T99_03430	-1.15607	5.71267e-06	hypothetical protein
F4T99_03435	-1.2327	9.87888e-26	sulfate adenylyltransferase subunit CysD
F4T99_03440	-1.09887	1.75941e-23	sulfate adenylyltransferase subunit CysN
F4T99_03445	-0.777579	6.85966e-05	DUF2239 family protein
F4T99_03450	0.43898	0.00256964	hypothetical protein
F4T99_03455	0.0493884	0.818267	CitMHS family transporter
F4T99_03460	-0.779826	0.834828	hypothetical protein
F4T99_03465	-0.52054	0.000127725	HlyC/CorC family transporter
F4T99_03470	-0.716528	2.34196e-08	LysR family transcriptional regulator
F4T99_03475	-0.056619	0.800273	isocitrate lyase
F4T99_03480	0.911204	6.16729e-11	copper resistance protein NlpE
F4T99_03485	0.0709078	0.899373	hypothetical protein
F4T99_03490	0.317777	0.35475	urease accessory protein UreD
F4T99_03495	0.104064	0.839154	urease subunit gamma
F4T99_03500	0.313622	0.619155	urease subunit beta
F4T99_03505	-0.218021	0.327615	urease subunit alpha
F4T99_03510	-0.558287	0.0900216	urease accessory protein UreE
F4T99_03515	-0.157867	0.689795	urease accessory protein
F4T99_03520	-0.0953462	0.747259	urease accessory protein UreG
F4T99_03525	-0.230246	0.385196	urease accessory protein
F4T99_03530	0.107982	0.729826	16S rRNA (guanine(966)-N(2))-methyltransferas
F4T99_03535	-0.00558269	0.981729	penicillin-binding protein 2
F4T99_03540	-0.0590344	0.771994	hypothetical protein
F4T99_03545	0.163073	0.27491	hypothetical protein
F4T99_03550	0.464989	0.000394845	adenylate kinase
F4T99_03555	0.334316	0.428617	hypothetical protein
F4T99_03560	-0.0709807	0.768671	endonuclease III
F4T99_03565	0.624491	0.0174205	RnfABCDGE type electron transport comple
F4T99_03570	0.957971	2.3426e-12	NADP-specific glutamate dehydrogenase
F4T99_03575	-0.136359	0.47368	META domain-containing protein
F4T99_03580	0.422611	0.0262771	dioxygenase
F4T99_03585	0.794533	9.26678e-06	23S rRN
F4T99_03590	0.457109	0.00227555	Lon protease
F4T99_03595	-1.36885	0.556245	RNA-binding protein
F4T99_03600	0.631761	0.0290233	5-formyltetrahydrofolate cyclo-ligase
F4T99_03605	0.287051	0.397483	hypothetical protein
F4T99_03610	0.748547	0.154444	hypothetical protein
F4T99_03615	-0.513381	0.144119	hypothetical protein
F4T99_03620	-0.268976	0.700684	6S RNA
F4T99_03625	0.503439	0.000948073	cell division protein ZapA
F4T99_03630	0.419528	0.000761616	hypothetical protein
F4T99_03635	0.153131	0.28038	UPF0149 family protein
F4T99_03640	0.491645	5.38703e-05	Xaa-Pro aminopeptidase
F4T99_03645	-0.0527333	0.770864	ubiquinone biosynthesis protein UbiH
F4T99_03650	0.07678	0.692787	FAD-dependent monooxygenase
F4T99_03655	0.500135	0.0202993	hypothetical protein
F4T99_03660	0.201758	0.399966	MerR family transcriptional regulator
F4T99_03665	-0.355133	0.0177993	cation transporter
F4T99_03670	0.6685	7.43153e-05	amino acid transporter
F4T99_03675	-0.426456	0.121077	LysR family transcriptional regulator ArgP
F4T99_03680	0.361733	0.507962	hemin receptor
F4T99_03685	0.442061	0.0106284	16S rRN
F4T99_03690	0.237063	0.566983	YraN family protein
F4T99_03695	0.691064	1.05479e-08	BON domain-containing protein
F4T99_03700	0.603764	0.00208582	alpha/beta hydrolase
F4T99_03705	0.653088	7.75288e-08	NAD(+) diphosphatase
F4T99_03710	0.241506	0.193693	chemotaxis protein
F4T99_03715	0.0950297	0.588685	DNA polymerase III subunit epsilon
F4T99_03720	0.661257	3.34094e-10	LysM peptidoglycan-binding domain-containin
F4T99_03725	0.0445546	0.855009	ABC transporter substrate-binding protein
F4T99_03730	-0.0664003	0.821251	microcin C ABC transporter permease YejB
F4T99_03735	0.051686	0.867709	ABC transporter permease
F4T99_03740	0.175707	0.486694	ABC transporter ATP-binding protein
F4T99_03745	-0.0678514	0.744774	NADH:flavin oxidoreductase/NADH oxidase famil
F4T99_03750	0.40914	0.0698653	methylenetetrahydrofolate reductase
F4T99_03755	0.244214	0.229088	NUDIX hydrolase
F4T99_03760	0.027356	0.921082	nicotinate phosphoribosyltransferase
F4T99_03765	-0.718175	0.011165	ribose-phosphate pyrophosphokinase
F4T99_03770	-0.923349	0.0606467	sulfite exporter TauE/SafE family protein
F4T99_03775	-0.644485	0.220851	helix-turn-helix transcriptional regulator
F4T99_03780	-0.771458	0.34337	GNAT family N-acetyltransferase
F4T99_03785	-0.187116	0.714504	ABC transporter ATP-binding protein
F4T99_03790	-0.537414	0.167674	iron ABC transporter permease
F4T99_03795	-0.263696	0.63745	ABC transporter substrate-binding protein
F4T99_03800	0.747444	0.000453132	NAD(P)-dependent alcohol dehydrogenase
F4T99_03805	0.761413	0.00198105	4-carboxymuconolactone decarboxylase
F4T99_03810	0.530766	0.010083	cupin domain-containing protein
F4T99_03815	-0.120355	0.555473	AraC family transcriptional regulator
F4T99_03820	-1.09373	3.32341e-06	NAD(P)-dependent oxidoreductase
F4T99_03825	-0.398512	0.236993	MFS transporter
F4T99_03830	-1.13032	0.0326449	NAD-dependent epimerase/dehydratase famil
F4T99_03835	-0.394019	0.317513	LysR family transcriptional regulator
F4T99_03840	-0.566753	0.30766	fumarylacetoacetate hydrolase family protein
F4T99_03845	-0.163407	0.685759	dihydroxy-acid dehydratase family protein
F4T99_03850	-0.791805	0.0256957	aldehyde dehydrogenase (NADP(+))
F4T99_03855	0.275754	0.118876	TetR/AcrR family transcriptional regulator
F4T99_03860	0.531426	0.0646409	MFS transporter
F4T99_03865	0.578146	0.00693531	HlyD family secretion protein
F4T99_03870	0.24332	0.261725	OprD family porin
F4T99_03875	1.61468	2.99736e-08	aromatic acid/H+ symport family MFS transporter
F4T99_03880	2.85548	5.7487e-31	fumarylacetoacetate hydrolase family protein
F4T99_03885	3.4076	2.01729e-20	maleylacetoacetate isomerase
F4T99_03890	3.28942	1.36208e-47	3-hydroxybenzoate 6-monooxygenase
F4T99_03895	3.47716	5.80375e-79	cupin domain-containing protein
F4T99_03900	0.31472	0.459283	LysR family transcriptional regulator
F4T99_03905	0.0636396	0.88666	DMT family transporter
F4T99_03910	-1.03547	0.305086	DMT family transporter
F4T99_03915	-0.26835	0.40512	LysR family transcriptional regulator
F4T99_03920	-0.40465	0.256061	MFS transporter
F4T99_03925	-0.193774	0.618811	SMP-30/gluconolactonase/LRE family protein
F4T99_03930	-0.161413	0.349029	GntR family transcriptional regulator
F4T99_03935	-0.574742	0.19191	SLC13 family permease
F4T99_03940	-0.453908	0.331427	amidohydrolase family protein
F4T99_03945	0.151236	0.661856	MFS transporter
F4T99_03950	0.578973	0.384203	hypothetical protein
F4T99_03955	-0.037204	0.956832	hypothetical protein
F4T99_03960	-0.0168761	0.969315	hypothetical protein
F4T99_03965	0.241894	0.52583	TetR family transcriptional regulator
F4T99_03970	0.160109	0.379274	membrane-bound PQQ-dependent dehydrogenase
F4T99_03975	-0.864438	0.0225125	helix-turn-helix transcriptional regulator
F4T99_03980	0.359777	0.288567	zinc-binding dehydrogenase
F4T99_03985	0.0347329	0.973588	glutathione S-transferase
F4T99_03990	-0.0872959	0.925709	DoxX family protein
F4T99_03995	0.0509954	0.948541	FMN-dependent NADH-azoreductase
F4T99_04000	-0.981194	0.000149031	LysR family transcriptional regulator
F4T99_04005	-0.170348	0.632648	MBL fold metallo-hydrolase
F4T99_04010	-1.28117	0.17531	hypothetical protein
F4T99_04015	-1.00499	0.00322993	MFS transporter
F4T99_04020	-0.330445	0.251055	alpha/beta hydrolase fold domain-containin
F4T99_04025	0.0351432	0.91028	TetR/AcrR family transcriptional regulator
F4T99_04030	0.164968	0.451825	hypothetical protein
F4T99_04035	0.0811506	0.902721	hypothetical protein
F4T99_04040	-0.911522	0.313297	hypothetical protein
F4T99_04045	0.0454445	0.921082	TetR/AcrR family transcriptional regulator
F4T99_04050	-0.0851852	0.795009	MBL fold metallo-hydrolase
F4T99_04055	-0.852326	4.95186e-11	Rrf2 family transcriptional regulator
F4T99_04060	-0.955841	1.43561e-09	NAD(P)/FAD-dependent oxidoreductase
F4T99_04065	0.864388	6.12021e-10	type 1 glutamine amidotransferas
F4T99_04070	0.0619041	0.72555	MerR family transcriptional regulator
F4T99_04075	0.918789	1.65236e-05	dihydrofolate reductase
F4T99_04080	0.383233	0.0610401	NAD(P)H-binding protein
F4T99_04085	0.355269	0.188402	NADH:flavin oxidoreductase/NADH oxidase famil
F4T99_04090	-0.293173	0.32205	MarR family transcriptional regulator
F4T99_04095	-0.0314929	0.944233	alpha/beta hydrolase
F4T99_04100	0.0948639	0.802404	type 1 glutamine amidotransferas
F4T99_04105	-0.315582	0.385953	acetoacetate decarboxylase
F4T99_04110	-0.798445	0.446169	hypothetical protein
F4T99_04115	0.0813026	0.794081	catalase
F4T99_04120	1.03068	6.42897e-16	alpha/beta hydrolase
F4T99_04125	0.542045	0.0424082	acetoacetate decarboxylase
F4T99_04130	0.68695	0.000301856	coniferyl aldehyde dehydrogenase
F4T99_04135	0.674392	1.97272e-05	NAD(P)H-quinone oxidoreductase
F4T99_04140	0.109215	0.7506	sodium/solute symporter
F4T99_04145	-0.00537042	0.997289	DUF485 domain-containing protein
F4T99_04150	0.372567	0.651355	long-chain fatty acid--CoA ligase
F4T99_04155	-0.0725308	0.95051	hypothetical protein
F4T99_04160	0.164523	0.599834	AAA family ATPase
F4T99_04165	0.232177	0.434368	SDR family oxidoreductase
F4T99_04170	0.460883	0.647515	acyl-CoA dehydrogenase
F4T99_04175	0.495276	0.653382	histidine phosphatase family protein
F4T99_04180	0.669112	0.405669	hypothetical protein
F4T99_04185	0.340939	0.791723	phosphotransferase family protein
F4T99_04190	-0.445231	0.265995	aldehyde dehydrogenase (NADP(+))
F4T99_04195	-0.854392	0.122068	FAH family protein
F4T99_04200	-0.205082	0.615532	multidrug efflux MFS transporter AbaQ
F4T99_04205	-0.705297	0.0984969	dihydroxy-acid dehydratase
F4T99_04210	-0.183246	0.247966	FadR family transcriptional regulator
F4T99_04215	-0.441396	0.0688021	hypothetical protein
F4T99_04220	-1.24308	6.93645e-19	LysR family transcriptional regulator
F4T99_04225	4.55676	9.5682e-114	muconate cycloisomerase
F4T99_04230	4.86236	4.04348e-84	muconolactone Delta-isomerase
F4T99_04235	4.72495	2.13727e-156	catechol 1,2-dioxygenase
F4T99_04240	3.74021	8.7747e-13	3-oxoacid CoA-transferase subunit A
F4T99_04245	3.27232	5.8856e-43	CoA transferase subunit B
F4T99_04250	3.48496	1.16913e-43	3-oxoadipyl-CoA thiolase
F4T99_04255	2.07496	1.35053e-24	3-oxoadipate enol-lactonase
F4T99_04260	0.196422	0.485685	NAD-dependent phenylacetaldehyde dehydrogenase
F4T99_04265	-0.790061	0.155621	hypothetical protein
F4T99_04270	-0.313136	0.242369	primary-amine oxidase
F4T99_04275	-0.473147	0.0694878	transcriptional regulator FeaR
F4T99_04280	-0.022441	0.966683	flavin reductase family protein
F4T99_04285	0.115577	0.859702	oxidoreductase
F4T99_04290	-0.35728	0.582564	SDR family oxidoreductase
F4T99_04295	0.226461	0.800217	hypothetical protein
F4T99_04300	0.125658	0.840423	aromatic ring-hydroxylating dioxygenase subuni
F4T99_04305	-0.256356	0.844677	nuclear transport factor 2 family protein
F4T99_04310	-2.12374	0.0642251	IacB protein
F4T99_04315	-1.20304	0.0936747	acyl-CoA dehydrogenase
F4T99_04320	-0.806356	0.206143	amidase
F4T99_04325	-0.0538741	0.86445	winged helix-turn-helix transcriptiona
F4T99_04330	-0.161308	0.764496	MFS transporter
F4T99_04335	-0.346021	0.370517	OprD family porin
F4T99_04340	0.0347706	0.871857	SDR family oxidoreductase
F4T99_04345	0.0459518	0.84971	histidine phosphatase family protein
F4T99_04350	-0.360935	0.0111391	phosphotransferase family protein
F4T99_04355	-0.488076	0.00136913	acyl-CoA dehydrogenase
F4T99_04360	-0.304144	0.326573	LysR family transcriptional regulator
F4T99_04365	0.317952	0.237307	IclR family transcriptional regulator PcaU
F4T99_04370	0.273451	0.221477	MBL fold metallo-hydrolase
F4T99_04375	-0.0490062	0.87437	YeeE/YedE family protein
F4T99_04380	-0.211144	0.331152	YeeE/YedE family protein
F4T99_04385	0.285321	0.0614542	hypothetical protein
F4T99_04390	1.03552	1.38144e-12	glucose/quinate/shikimate family membrane-boun
F4T99_04395	1.36389	8.86702e-16	carbohydrate porin
F4T99_04400	1.9147	3.68908e-24	3-dehydroshikimate dehydratase
F4T99_04405	2.40242	2.3654e-13	type I 3-dehydroquinate dehydratase
F4T99_04410	2.66569	4.01732e-19	protocatechuate 3,4-dioxygenase subunit alpha
F4T99_04415	2.44146	1.75736e-20	protocatechuate 3,4-dioxygenase subunit beta
F4T99_04420	2.25673	9.14132e-12	4-carboxymuconolactone decarboxylase
F4T99_04425	2.57461	2.05502e-30	MFS transporter
F4T99_04430	2.48128	2.02931e-35	3-oxoadipate enol-lactonase
F4T99_04435	2.5743	6.38897e-53	3-carboxy-cis,cis-muconate cycloisomerase
F4T99_04440	1.74805	9.00399e-22	3-oxoadipyl-CoA thiolase
F4T99_04445	1.80246	1.86503e-17	CoA transferase subunit B
F4T99_04450	2.55846	6.75521e-30	3-oxoacid CoA-transferase subunit A
F4T99_04455	1.0814	1.08485e-12	2-C-methyl-D-erythritol 4-phosphat
F4T99_04460	0.815086	3.65032e-11	cell division protein FtsB
F4T99_04465	0.824845	0.00220639	DUF421 domain-containing protein
F4T99_04470	0.398928	0.00923173	phosphopyruvate hydratase
F4T99_04475	0.267016	0.0863212	3-deoxy-8-phosphooctulonate synthase
F4T99_04480	0.475351	6.48596e-05	CTP synthase
F4T99_04485	0.524901	4.41087e-07	internalin
F4T99_04490	-0.442243	0.0950387	metal-dependent hydrolase
F4T99_04495	0.607687	7.44051e-05	alpha/beta hydrolase
F4T99_04500	0.252611	0.30853	SGNH/GDSL hydrolase family protein
F4T99_04505	0.235251	0.503307	nuclear transport factor 2 family protein
F4T99_04510	-0.0245171	0.927986	NADPH-dependent 2,4-dienoyl-CoA reductase
F4T99_04515	0.068393	0.857031	PadR family transcriptional regulator
F4T99_04520	0.78858	1.17735e-06	alpha/beta hydrolase
F4T99_04525	1.18187	3.8985e-27	3-deoxy-7-phosphoheptulonate synthase
F4T99_04530	0.722401	0.00200104	YnfA family protein
F4T99_04535	0.486962	0.000777182	ATP-dependent Clp protease ATP-binding subuni
F4T99_04540	-0.0137595	0.956832	ATP-dependent Clp protease adapter ClpS
F4T99_04545	0.464216	0.000161225	hypothetical protein
F4T99_04550	0.292921	0.0272474	N-acetyl-gamma-glutamyl-phosphate reductase
F4T99_04555	0.211038	0.188051	hypothetical protein
F4T99_04560	0.32359	0.119166	M48 family metallopeptidase
F4T99_04565	0.22003	0.0814234	ribose-5-phosphate isomerase RpiA
F4T99_04570	0.456582	0.000262746	threonine ammonia-lyase, biosynthetic
F4T99_04575	0.187175	0.335575	TrkA family potassium uptake protein
F4T99_04580	0.0830621	0.746978	potassium transporter TrkH
F4T99_04585	0.299046	0.0151059	phospholipase
F4T99_04590	-0.093374	0.450841	peptidase M16
F4T99_04595	0.414288	0.00161452	TonB-dependent siderophore receptor
F4T99_04600	0.86805	7.28162e-14	adenosine kinase
F4T99_04605	0.868885	0.000108474	Rieske (2Fe-2S) protein
F4T99_04610	0.0330851	0.922197	DUF1449 family protein
F4T99_04615	0.849207	1.07609e-09	adenosine deaminase
F4T99_04620	0.434687	0.000127384	zinc-binding dehydrogenase
F4T99_04625	-0.549986	0.0721238	LysR family transcriptional regulator
F4T99_04630	4.21244	2.20876e-251	acyl-CoA dehydrogenase
F4T99_04635	4.35661	5.30419e-143	MFS transporter
F4T99_04640	2.94219	6.61069e-75	CoA transferase
F4T99_04645	-0.537228	0.0857061	tricarballylate utilization 4Fe-4S protein TcuB
F4T99_04650	-1.5425	0.00158028	FAD-dependent tricarballylate dehydrogenas
F4T99_04655	-0.653122	0.00404164	LysR family transcriptional regulator
F4T99_04660	-0.84336	0.21272	ABC transporter substrate-binding protein
F4T99_04665	0.191207	0.586521	MFS transporter
F4T99_04670	0.62916	0.248808	hypothetical protein
F4T99_04675	-0.0190514	0.95051	LysR family transcriptional regulator
F4T99_04680	-0.370361	0.236993	long-chain fatty acid transporter
F4T99_04685	-0.00553562	0.985252	amidohydrolase
F4T99_04690	-0.45934	0.0684914	AraC family transcriptional regulator
F4T99_04695	-0.713189	0.120647	fatty acid desaturase
F4T99_04700	0.00129965	0.998807	LysE family translocator
F4T99_04705	-1.15788	0.000522174	LysR family transcriptional regulator
F4T99_04710	1.28681	7.12757e-28	DUF1852 domain-containing protein
F4T99_04715	1.53542	5.98028e-42	methionine synthase
F4T99_04720	1.09134	1.16767e-17	flavin reductase
F4T99_04725	1.04232	0.0118672	hypothetical protein
F4T99_04730	-0.449989	0.0993005	TetR/AcrR family transcriptional regulator
F4T99_04735	-0.877046	0.00258645	ImmA/IrrE family metallo-endopeptidase
F4T99_04740	-1.00669	0.081247	Darcynin 1
F4T99_04745	0.0934764	0.745648	LysR family transcriptional regulator
F4T99_04750	-0.664439	0.0163747	PhzF family isomerase
F4T99_04755	0.0434361	0.908331	sel1 repeat family protein
F4T99_04760	0.5867	5.56904e-08	ribonucleotide-diphosphate reductase subuni
F4T99_04765	-0.36146	0.3813	preprotein translocase subunit YajC
F4T99_04770	1.05026	3.76073e-25	ribonucleoside-diphosphate reductase subuni
F4T99_04775	0.689573	0.088781	hypothetical protein
F4T99_04780	0.255473	0.0911558	response regulator
F4T99_04785	-0.0919365	0.5725	HAMP domain-containing protein
F4T99_04790	-0.671944	0.00140914	hypothetical protein
F4T99_04795	-0.616232	0.000242421	diguanylate cyclase
F4T99_04800	0.0877492	0.52733	NADH-quinone oxidoreductase subunit A
F4T99_04805	0.127006	0.357593	NADH-quinone oxidoreductase subunit B
F4T99_04810	0.189475	0.10697	NADH-quinone oxidoreductase subunit C/D
F4T99_04815	-0.0614223	0.744337	NADH-quinone oxidoreductase subunit NuoE
F4T99_04820	-0.134096	0.313391	NADH-quinone oxidoreductase subunit NuoF
F4T99_04825	-0.200591	0.117876	NADH-quinone oxidoreductase subunit NuoG
F4T99_04830	-0.339565	0.0089955	NADH-quinone oxidoreductase subunit NuoH
F4T99_04835	-0.627182	4.98429e-08	NADH-quinone oxidoreductase subunit NuoI
F4T99_04840	-0.561755	2.81461e-05	NADH-quinone oxidoreductase subunit J
F4T99_04845	-0.37128	0.0544433	NADH-quinone oxidoreductase subunit NuoK
F4T99_04850	-0.438382	0.000654701	NADH-quinone oxidoreductase subunit L
F4T99_04855	-0.465255	0.000557379	NADH-quinone oxidoreductase subunit M
F4T99_04860	-0.44042	0.00023423	NADH-quinone oxidoreductase subunit NuoN
F4T99_04865	0.274828	0.107105	uracil phosphoribosyltransferase
F4T99_04870	0.181901	0.321866	cold shock domain-containing protein
F4T99_04875	-0.026324	0.904322	LysR family transcriptional regulator
F4T99_04880	0.177896	0.266978	ferredoxin--NADP reductase
F4T99_04885	0.680804	2.86711e-06	hypothetical protein
F4T99_04890	0.617959	0.299458	hypothetical protein
F4T99_04895	0.679011	5.99534e-05	mechanosensitive ion channel
F4T99_04900	0.869851	4.86045e-10	hypothetical protein
F4T99_04905	0.55899	0.00144948	NAD(P)/FAD-dependent oxidoreductase
F4T99_04910	0.577389	0.00912181	1-aminocyclopropane-1-carboxylat
F4T99_04915	0.110902	0.623027	HlyD family secretion protein
F4T99_04920	-0.0129731	0.969315	MFS transporter
F4T99_04925	0.0984262	0.759429	TetR/AcrR family transcriptional regulator
F4T99_04930	0.335047	0.13714	LysE family translocator
F4T99_04935	1.12131	7.27664e-10	hypothetical protein
F4T99_04940	0.0446692	0.784482	methionine--tRNA ligase
F4T99_04945	1.43501	3.44389e-23	hypothetical protein
F4T99_04950	0.226103	0.141064	iron-sulfur cluster carrier protein ApbC
F4T99_04955	-1.60997	0.714912	hypothetical protein
F4T99_04960	-0.438693	0.073955	5'-methylthioadenosine/S-adenosylhomocystein
F4T99_04965	-0.521681	0.0160134	DUF2062 domain-containing protein
F4T99_04970	0.623614	4.63819e-08	LysE family translocator
F4T99_04975	0.935958	1.83503e-17	dCTP deaminase
F4T99_04980	0.708249	8.86267e-07	hypothetical protein
F4T99_04985	0.471364	5.41576e-05	hypothetical protein
F4T99_04990	0.474752	2.28483e-05	hypothetical protein
F4T99_04995	0.670634	2.70044e-07	hypothetical protein
F4T99_05000	0.618922	4.6084e-08	heme utilization protein
F4T99_05005	0.144106	0.538993	hypothetical protein
F4T99_05010	0.372486	0.176503	tRNA-dihydrouridine synthase C
F4T99_05015	0.773817	1.41778e-06	cytochrome C assembly protein
F4T99_05020	0.146159	0.219292	signal recognition particle protein
F4T99_05025	-0.225395	0.31603	type III pantothenate kinase
F4T99_05030	-0.0651002	0.766238	biotin--[acetyl-CoA-carboxylase] ligase
F4T99_05035	0.230312	0.213234	sulfite exporter TauE/SafE family protein
F4T99_05040	0.0937288	0.73804	GntR family transcriptional regulator
F4T99_05045	-0.301225	0.0477311	chromosome segregation protein SMC
F4T99_05050	0.36171	0.00210667	cell division protein ZipA
F4T99_05055	-0.195951	0.229088	NAD-dependent DNA ligase LigA
F4T99_05060	0.29419	0.119302	bacterioferritin
F4T99_05065	1.16087	8.7747e-13	MFS transporter
F4T99_05070	2.45567	5.37342e-46	trehalose-6-phosphate synthase
F4T99_05075	2.17694	2.80464e-38	trehalose-phosphatase
F4T99_05080	-0.148525	0.575384	hydrolase
F4T99_05085	-0.011236	0.971424	adenosylmethionine--8-amino-7-oxononanoat
F4T99_05090	-0.112227	0.677275	8-amino-7-oxononanoate synthase
F4T99_05095	-0.316081	0.202229	malonyl-ACP O-methyltransferase BioC
F4T99_05100	-0.104817	0.73804	ATP-dependent dethiobiotin synthetase BioD
F4T99_05105	0.178715	0.167646	23S rRNA pseudouridine(2605) synthase RluB
F4T99_05110	0.162477	0.349441	SMC-Scp complex subunit ScpB
F4T99_05115	0.311321	0.16762	segregation/condensation protein A
F4T99_05120	-1.19094	2.60363e-20	threonylcarbamoyl-AMP synthase
F4T99_05125	0.363112	0.00764115	elongation factor P hydroxylase
F4T99_05130	0.462402	0.000325247	DUF177 domain-containing protein
F4T99_05135	0.24	0.106479	50S ribosomal protein L32
F4T99_05140	-0.12435	0.334866	ACP S-malonyltransferase
F4T99_05145	-0.187395	0.136542	3-oxoacyl-ACP reductase FabG
F4T99_05150	0.38939	0.0910148	acyl carrier protein
F4T99_05155	0.766416	7.48994e-10	peptidoglycan-binding protein LysM
F4T99_05160	0.385071	0.0360094	hydroxymethylpyrimidine/phosphomethylpyrimidin
F4T99_05165	0.608271	6.49089e-05	HAD-IA family hydrolase
F4T99_05170	0.413346	0.00111534	3,4-dihydroxy-2-butanone-4-phosphate synthase
F4T99_05175	0.211074	0.16762	DUF2157 domain-containing protein
F4T99_05180	0.0926836	0.700392	GDYXXLXY domain-containing protein
F4T99_05185	0.195894	0.268222	aspartate 1-decarboxylase
F4T99_05190	-0.13774	0.360045	aminoacyl-tRNA hydrolase
F4T99_05195	-0.242267	0.207766	50S ribosomal protein L25
F4T99_05200	-0.0959758	0.544025	ribose-phosphate pyrophosphokinase
F4T99_05205	0.314197	0.759925	tRNA-Gln
F4T99_05210	-0.645189	0.745684	tRNA-Gln
F4T99_05215	-0.702071	3.8826e-07	4-(cytidin
F4T99_05220	0.314123	0.174417	outer membrane lipoprotein LolB
F4T99_05225	0.3942	0.00315839	tetratricopeptide repeat protein
F4T99_05230	0.315856	0.0114331	glutamyl-tRNA reductase
F4T99_05235	0.0460616	0.777509	DNA primase
F4T99_05240	0.386937	0.00291748	outer membrane protein assembly factor BamD
F4T99_05245	-0.162013	0.296692	23S rRNA pseudouridine(1911/1915/1917) synthas
F4T99_05250	-0.439138	0.00708513	peptidoglycan editing factor PgeF
F4T99_05255	-0.846978	3.62416e-11	flavodoxin family protein
F4T99_05260	-0.0524	0.772531	SsrA-binding protein SmpB
F4T99_05265	-0.580942	0.000169525	pantetheine-phosphate adenylyltransferase
F4T99_05270	-0.528142	0.00593047	YfhL family 4Fe-4S dicluster ferredoxin
F4T99_05275	-1.2521	0.00381806	RNase P RNA component class A
F4T99_05280	-3.19935	0.0900753	tRNA-Met
F4T99_05285	-0.186145	0.541913	hypothetical protein
F4T99_05290	-0.045271	0.891634	LysR family transcriptional regulator
F4T99_05295	0.234326	0.416637	tartrate dehydrogenase
F4T99_05300	-0.229902	0.376873	BCCT family carnitine transporter
F4T99_05305	0.429583	0.0967023	alpha/beta hydrolase
F4T99_05310	0.284009	0.179784	Rieske 2Fe-2S domain-containing protein
F4T99_05315	0.439521	0.0416322	NAD-dependent succinate-semialdehyd
F4T99_05320	-0.0305069	0.928145	oxidoreductase
F4T99_05325	-0.892593	0.392955	tRNA-Met
F4T99_05330	0.238412	0.268221	hypothetical protein
F4T99_05335	0.925893	4.25357e-15	NAD+ synthase
F4T99_05340	-0.243837	0.474584	hypothetical protein
F4T99_05345	-0.393336	0.211363	pirin family protein
F4T99_05350	-0.0857832	0.740514	protoporphyrinogen oxidase HemJ
F4T99_05355	-0.00389118	0.984326	beta-ketoacyl-ACP synthase II
F4T99_05360	0.96418	1.34606e-16	EcsC family protein
F4T99_05365	-0.114358	0.436613	30S ribosomal protein S12
F4T99_05370	0.0580549	0.740326	30S ribosomal protein S7
F4T99_05375	-0.0828994	0.541193	elongation factor G
F4T99_05380	-0.317295	0.130644	elongation factor Tu
F4T99_05385	0.00864821	0.990957	restriction endonuclease
F4T99_05390	-0.512969	0.339348	hypothetical protein
F4T99_05395	-0.635014	0.0475561	hypothetical protein
F4T99_05400	0.697009	0.486694	tRNA-Ser
F4T99_05405	-0.226117	0.136413	potassium transporter Kup
F4T99_05410	-0.266551	0.249618	hypothetical protein
F4T99_05415	-0.918163	1.12907e-07	DNA/RNA non-specific endonuclease
F4T99_05420	-0.302414	0.550112	LysE family translocator
F4T99_05425	0.340733	0.20687	hypothetical protein
F4T99_05430	-0.308572	0.0843528	aquaporin Z
F4T99_05435	-0.672646	0.0254498	AraC family transcriptional regulator
F4T99_05440	-0.602436	0.221299	hypothetical protein
F4T99_05445	0.272026	0.0657573	imidazole glycerol phosphate synthase subuni
F4T99_05450	0.142874	0.424835	homoserine kinase
F4T99_05455	-0.193195	0.535125	DUF1294 domain-containing protein
F4T99_05460	-0.27749	0.230695	hypothetical protein
F4T99_05465	-0.210145	0.653382	antibiotic biosynthesis monooxygenase
F4T99_05470	-1.09631	3.97137e-07	DMT family transporter
F4T99_05475	0.00813664	0.985153	helix-turn-helix domain-containing protein
F4T99_05480	-0.22165	0.495211	ABC transporter ATP-binding protein
F4T99_05485	0.0608549	0.759429	1-(5-phosphoribosyl)-5-((5
F4T99_05490	-0.455415	0.161609	3'-5' exonuclease domain-containing protein 2
F4T99_05495	-0.119096	0.485842	DUF805 domain-containing protein
F4T99_05500	0.133191	0.439077	imidazole glycerol phosphate synthase subuni
F4T99_05505	-0.0273352	0.869881	imidazoleglycerol-phosphate dehydratase HisB
F4T99_05510	0.0204826	0.914035	PanM family protein
F4T99_05515	-1.44813	0.129261	tRNA-Phe
F4T99_05520	-1.35083	0.371637	tRNA-Phe
F4T99_05525	0.383547	0.0377834	GNAT family acetyltransferase
F4T99_05530	1.15801	2.35657e-27	acetyl-CoA hydrolase/transferase family protein
F4T99_05535	-1.8653	0.341976	hypothetical protein
F4T99_05540	-0.0690336	0.724713	HAMP domain-containing protein
F4T99_05545	-0.136066	0.427368	two-component system response regulator OmpR
F4T99_05550	-0.248368	0.034279	RNA-binding transcriptional accessory protein
F4T99_05555	-0.4409	0.0905577	sulfate permease
F4T99_05560	1.31146	1.03939e-23	SDR family NAD(P)-dependent oxidoreductase
F4T99_05565	-0.0487223	0.804816	aminotransferase class I/II-fold pyridoxa
F4T99_05570	0.261761	0.0371237	energy-dependent translational throttle protei
F4T99_05575	0.436368	1.50147e-05	sel1 repeat family protein
F4T99_05580	-0.37778	0.178087	hypothetical protein
F4T99_05585	-0.248153	0.251818	cation transporter
F4T99_05590	-0.399049	0.239317	hypothetical protein
F4T99_05595	0.110426	0.504409	isoprenylcysteine carboxylmethyltransferas
F4T99_05600	-0.105187	0.825681	hypothetical protein
F4T99_05605	0.440137	0.000583466	cation transporter
F4T99_05610	-0.105961	0.565378	TolC family protein
F4T99_05615	-0.248172	0.0751818	efflux RND transporter periplasmic adapto
F4T99_05620	-0.394935	0.000825164	CusA/CzcA family heavy metal efflux RN
F4T99_05625	0.170855	0.339907	cation transporter
F4T99_05630	0.601523	4.60924e-05	hypothetical protein
F4T99_05635	-0.0755412	0.685663	hypothetical protein
F4T99_05640	-1.25951	0.699915	tRNA-Glu
F4T99_05645	-2.47926	0.278437	tRNA-Glu
F4T99_05650	-0.656782	0.00198383	hypothetical protein
F4T99_05655	-0.807859	8.24929e-07	amino acid permease
F4T99_05660	0.0540454	0.864489	tRNA-Glu
F4T99_05665	-0.00929093	0.994303	tRNA-Ala
F4T99_05670	0.00228768	0.990957	glutamate--tRNA ligase
F4T99_05675	0.172739	0.210425	DUF4179 domain-containing protein
F4T99_05680	-1.63968	4.06873e-17	sulfate ABC transporter substrate-bindin
F4T99_05685	0.353902	0.0296011	16S rRNA (cytosine(1402)-N(4))-methyltransferas
F4T99_05690	0.0208216	0.921694	cell division protein FtsL
F4T99_05695	0.0918706	0.535125	penicillin-binding protein PBP3
F4T99_05700	0.0780181	0.627104	UDP-N-acetylmuramoyl-L-alanyl-D-glutamate--2
F4T99_05705	-0.182866	0.209038	UDP-N-acetylmuramoyl-tripeptide--D-alanyl-D
F4T99_05710	-0.224	0.0916392	phospho-N-acetylmuramoyl-pentapeptide
F4T99_05715	-0.508849	0.000757542	hypothetical protein
F4T99_05720	-0.145698	0.411862	methyltransferase domain-containing protein
F4T99_05725	0.0210452	0.90692	penicillin-binding protein PBP1a
F4T99_05730	-0.0335046	0.89329	pilus assembly protein PilM
F4T99_05735	0.306354	0.398019	PilN domain-containing protein
F4T99_05740	-0.0306785	0.946876	type 4a pilus biogenesis protein PilO
F4T99_05745	-0.0194052	0.973355	pilus assembly protein PilP
F4T99_05750	0.11453	0.63917	type IV pilus secretin PilQ
F4T99_05755	-0.6782	4.77816e-07	shikimate kinase AroK
F4T99_05760	0.161232	0.281233	3-dehydroquinate synthase
F4T99_05765	-0.0171302	0.932447	hypothetical protein
F4T99_05770	1.24464	1.0284e-30	glutamate synthase large subunit
F4T99_05775	0.634614	3.97533e-08	NAD(P)-binding protein
F4T99_05780	-0.0992703	0.787558	metal-dependent hydrolase
F4T99_05785	-0.340834	0.00988572	LemA family protein
F4T99_05790	0.0588311	0.796103	TPM domain-containing protein
F4T99_05795	-0.215636	0.318001	hypothetical protein
F4T99_05800	-1.11313	1.73162e-05	pilin
F4T99_05805	0.235958	0.129261	O-antigen ligase family protein
F4T99_05810	-0.630867	1.29138e-05	bacterioferritin
F4T99_05815	1.82617	1.17045e-41	(2Fe-2S)-binding protein
F4T99_05820	-0.207604	0.387069	RidA family protein
F4T99_05825	-0.182098	0.23378	bifunctional (p)ppGp
F4T99_05830	0.0659963	0.927838	hypothetical protein
F4T99_05835	0.501791	0.0072308	DNA-directed RNA polymerase subunit omega
F4T99_05840	-0.221897	0.11633	guanylate kinase
F4T99_05845	-0.209081	0.14146	4-hydroxy-3-methylbut-2-enyl diphosphat
F4T99_05850	-0.931483	0.0262391	prepilin-type N-terminal cleavage/methylatio
F4T99_05855	-0.842108	0.0820508	type IV pilus modification protein PilV
F4T99_05860	-0.31971	0.331427	prepilin-type N-terminal cleavage/methylatio
F4T99_05865	-0.325395	0.266925	pilus assembly protein
F4T99_05870	-0.281349	0.0416335	VWA domain-containing protein
F4T99_05875	-0.708694	0.0276281	prepilin-type N-terminal cleavage/methylatio
F4T99_05880	-0.517647	0.0814234	prepilin-type N-terminal cleavage/methylatio
F4T99_05885	-0.0650169	0.713315	30S ribosomal protein S16
F4T99_05890	-0.304834	0.0139253	ribosome maturation factor RimM
F4T99_05895	-0.20239	0.260001	tRNA (guanosine(37)-N1)-methyltransferase TrmD
F4T99_05900	-0.342378	0.00186807	50S ribosomal protein L19
F4T99_05905	0.162993	0.583157	triacylglycerol lipase
F4T99_05910	-0.408591	0.21109	lipase secretion chaperone
F4T99_05915	0.216035	0.302989	tRNA pseudouridine(55) synthase TruB
F4T99_05920	-0.756425	0.00455638	TSUP family transporter
F4T99_05925	0.363609	0.0360079	hemerythrin domain-containing protein
F4T99_05930	0.0520326	0.82717	EamA family transporter
F4T99_05935	0.00230542	0.993918	DMT family transporter
F4T99_05940	0.361124	0.0457272	phosphoglycerate dehydrogenase
F4T99_05945	0.144302	0.292416	FAD-binding oxidoreductase
F4T99_05950	-0.042555	0.91028	hypothetical protein
F4T99_05955	-0.803599	1.38453e-06	antibiotic biosynthesis monooxygenase
F4T99_05960	-0.964103	1.09443e-13	NAD(P)H-dependent oxidoreductase
F4T99_05965	0.260467	0.495574	hypothetical protein
F4T99_05970	-0.495094	0.00639099	MFS transporter
F4T99_05975	0.777124	1.46172e-07	TIGR01666 family membrane protein
F4T99_05980	0.952566	4.63819e-08	superoxide dismutase family protein
F4T99_05985	0.104656	0.538993	AI-2E family transporter
F4T99_05990	-0.20143	0.13089	ParA family protein
F4T99_05995	-0.274622	0.33144	endonuclease
F4T99_06000	0.211049	0.418139	hypothetical protein
F4T99_06005	0.233566	0.219417	hypothetical protein
F4T99_06010	0.344279	0.058259	class I SAM-dependent methyltransferase
F4T99_06015	0.145316	0.353505	hypothetical protein
F4T99_06020	-0.616638	2.14374e-06	amino acid permease
F4T99_06025	-0.495083	0.00840371	DNA-binding transcriptional regulator HcaR
F4T99_06030	-0.20095	0.325221	DUF1345 domain-containing protein
F4T99_06035	0.200828	0.3813	glutathione S-transferase family protein
F4T99_06040	0.272357	0.290649	YafY family transcriptional regulator
F4T99_06045	0.0617623	0.747763	HAD-IA family hydrolase
F4T99_06050	0.195124	0.160927	RluA family pseudouridine synthase
F4T99_06055	0.0359713	0.838524	hypothetical protein
F4T99_06060	-0.137077	0.256336	Rne/Rng family ribonuclease
F4T99_06065	0.0213519	0.922197	long-chain-acyl-CoA synthetase
F4T99_06070	-0.286958	0.641103	tRNA-Lys
F4T99_06075	-0.875076	0.000221717	LysR family transcriptional regulator
F4T99_06080	-0.274137	0.510445	SDR family oxidoreductase
F4T99_06085	-0.728476	1.78931e-08	radical SAM family heme chaperone HemW
F4T99_06090	-0.132111	0.710029	DMT family transporter
F4T99_06095	-0.269398	0.132368	multidrug efflux MATE transporter AbeM
F4T99_06100	-0.560638	0.0178121	acyl-CoA dehydrogenase family protein
F4T99_06105	-0.69878	0.0386729	SfnB family sulfur acquisition oxidoreductase
F4T99_06110	0.555575	3.81727e-06	AarF/ABC1/UbiB kinase family protein
F4T99_06115	0.158786	0.855009	type B 50S ribosomal protein L31
F4T99_06120	-0.00650969	0.982507	HopJ type III effector protein
F4T99_06125	-0.0301506	0.953969	hypothetical protein
F4T99_06130	-0.114786	0.532951	fluoride efflux transporter CrcB
F4T99_06135	0.0954148	0.563792	GFA family protein
F4T99_06140	-0.488207	0.0194216	TIGR03862 family flavoprotein
F4T99_06145	-0.0731815	0.82544	SAM-dependent methyltransferase
F4T99_06150	-0.33631	0.223591	DNA gyrase inhibitor YacG
F4T99_06155	0.120547	0.54813	MBL fold metallo-hydrolase
F4T99_06160	-0.549381	0.000370815	ferrochelatase
F4T99_06165	0.15628	0.566066	DUF4062 domain-containing protein
F4T99_06170	0.418908	0.00230961	glutamate racemase
F4T99_06175	0.0472462	0.77085	DUF1285 domain-containing protein
F4T99_06180	0.0909713	0.507842	electron transfer flavoprotein-ubiquinon
F4T99_06185	-0.462905	0.236021	hypothetical protein
F4T99_06190	0.322007	0.233596	sulfurtransferase TusA
F4T99_06195	0.229728	0.161609	CBS domain-containing protein
F4T99_06200	0.0714688	0.678952	apolipoprotein N-acyltransferase
F4T99_06205	-0.385832	0.0129247	tRNA-binding protein
F4T99_06210	-0.576982	0.000707809	hypothetical protein
F4T99_06215	0.0529219	0.764978	type II secretion system protein GspG
F4T99_06220	0.00620601	0.980003	type II secretion system protein GspF
F4T99_06225	-0.776257	4.73016e-06	primosomal protein N'
F4T99_06230	-0.759269	1.02714e-06	glutathione-regulated potassium-efflux syste
F4T99_06235	-0.183459	0.33828	Hsp33 family molecular chaperone HslO
F4T99_06240	-0.20099	0.469278	LysE family translocator
F4T99_06245	-0.624893	0.000276525	DnaJ domain-containing protein
F4T99_06250	0.878378	0.0537203	MerR family transcriptional regulator
F4T99_06255	-0.572434	6.43716e-05	magnesium transporter CorA family protein
F4T99_06260	0.0213227	0.884659	polyribonucleotide nucleotidyltransferase
F4T99_06265	0.236465	0.0855905	30S ribosomal protein S15
F4T99_06270	-0.0226233	0.932447	EstA family serine hydrolase
F4T99_06275	-0.111936	0.613904	exodeoxyribonuclease V subunit alpha
F4T99_06280	-0.599022	1.7145e-06	AAA family ATPase
F4T99_06285	-0.206036	0.164075	exonuclease V subunit gamma
F4T99_06290	0.199202	0.266046	hypothetical protein
F4T99_06295	0.0272619	0.87437	polyphosphate--AMP phosphotransferase
F4T99_06300	0.293784	0.0981671	hypothetical protein
F4T99_06305	0.312216	0.015671	bifunctional demethylmenaquinon
F4T99_06310	-0.0461	0.819475	hypothetical protein
F4T99_06315	-0.601398	7.49833e-06	2-octaprenylphenol hydroxylase
F4T99_06320	-0.318637	0.100042	FAD-dependent monooxygenase
F4T99_06325	0.0020293	0.996912	VOC family protein
F4T99_06330	-0.223197	0.273769	hypothetical protein
F4T99_06335	0.498607	0.000258092	bifunctional phosphoribosyl-AM
F4T99_06340	-0.167569	0.32178	AAA family ATPase
F4T99_06345	0.0710524	0.671102	AAA family ATPase
F4T99_06350	0.377182	0.000592655	monovalent cation/H+ antiporter subunit A
F4T99_06355	-0.189311	0.535125	Na+/H+ antiporter subunit C
F4T99_06360	0.242878	0.0659005	monovalent cation/H+ antiporter subunit D
F4T99_06365	0.0693367	0.79502	Na+/H+ antiporter subunit E
F4T99_06370	-0.345165	0.423377	monovalent cation/H+ antiporter subunit F
F4T99_06375	-0.29029	0.21109	Na+/H+ antiporter subunit G
F4T99_06380	-0.305132	0.0409418	ribosome-binding factor A
F4T99_06385	-0.425	7.21195e-05	translation initiation factor IF-2
F4T99_06390	-0.331957	0.00434427	transcription termination/antiterminatio
F4T99_06395	-0.38824	0.00165683	ribosome maturation factor RimP
F4T99_06400	0.324214	0.832321	tRNA-Met
F4T99_06405	-1.33821	0.00131055	tRNA-Met
F4T99_06410	-0.179254	0.888479	tRNA-Leu
F4T99_06415	-0.474752	0.00088736	preprotein translocase subunit SecG
F4T99_06420	-0.316869	0.0153002	triose-phosphate isomerase
F4T99_06425	-0.578812	0.00101269	type IV-A pilus assembly ATPase PilB
F4T99_06430	-0.309635	0.2139	type II secretion system F family protein
F4T99_06435	-0.14295	0.555772	prepilin peptidase
F4T99_06440	-0.0137159	0.962536	dephospho-CoA kinase
F4T99_06445	-0.284017	0.158252	DMT family transporter
F4T99_06450	-0.268858	0.0814234	23S rRN
F4T99_06455	-0.188308	0.332044	pyrimidine/purine nucleoside phosphorylase
F4T99_06460	-0.113378	0.552324	tetratricopeptide repeat protein
F4T99_06465	0.0550947	0.744774	DNA repair protein RecN
F4T99_06470	-0.862327	1.50126e-14	YqgE/AlgH family protein
F4T99_06475	-0.690222	2.19555e-06	Holliday junction resolvase RuvX
F4T99_06480	0.14634	0.438332	HlyD family secretion protein
F4T99_06485	-0.179713	0.658588	DUF1656 domain-containing protein
F4T99_06490	0.166025	0.429345	FUSC family protein
F4T99_06495	0.195895	0.197628	transcriptional regulator
F4T99_06500	-0.0166767	0.93584	alpha-ketoglutarate-dependent dioxygenase AlkB
F4T99_06505	-0.364003	0.0233569	methylated-DNA--[protein]-cystein
F4T99_06510	-0.172244	0.255881	CDP-diacylglycerol--glycerol-3-phosphat
F4T99_06515	-1.27134	4.91573e-15	thioesterase family protein
F4T99_06520	-1.14213	3.58575e-20	excinuclease ABC subunit UvrC
F4T99_06525	0.943166	3.75306e-05	CHAP domain-containing protein
F4T99_06530	-0.245175	0.281551	DUF1311 domain-containing protein
F4T99_06535	0.168684	0.267727	lipid A hydroxylase LpxO
F4T99_06540	0.211394	0.0849787	fatty acid oxidation complex subunit alpha FadB
F4T99_06545	0.432271	0.00067347	acetyl-CoA C-acyltransferase FadA
F4T99_06550	0.682828	0.000123056	hypothetical protein
F4T99_06555	-0.54483	0.053201	hypothetical protein
F4T99_06560	1.72401	2.03214e-34	serine hydrolase family protein
F4T99_06565	-0.239168	0.538993	MerR family transcriptional regulator
F4T99_06570	-1.22943	1.86097e-16	hypothetical protein
F4T99_06575	0.24379	0.0814234	DsbA family oxidoreductase
F4T99_06580	-1.11114	2.17738e-11	hypothetical protein
F4T99_06585	-0.586783	0.195713	selenocysteine synthase
F4T99_06590	-0.595158	5.27883e-07	molecular chaperone HtpG
F4T99_06595	1.03016	7.567e-09	DUF1311 domain-containing protein
F4T99_06600	0.104722	0.431416	outer membrane beta-barrel protein
F4T99_06605	-0.393453	0.46322	tail assembly protein
F4T99_06610	-0.296824	0.564248	phage tail protein
F4T99_06615	0.250807	0.713186	phage minor tail protein L
F4T99_06620	-0.167491	0.798805	hypothetical protein
F4T99_06625	0.469004	0.36984	phage tail protein
F4T99_06630	-0.343996	0.813408	hypothetical protein
F4T99_06635	0.489143	0.00145217	transglycosylase SLT domain-containing protein
F4T99_06640	-0.141187	0.536281	hypothetical protein
F4T99_06645	0.991862	0.469724	hypothetical protein
F4T99_06650	0.521008	0.0442662	hypothetical protein
F4T99_06655	-0.191455	0.766238	structural protein 3 family protein
F4T99_06660	0.663633	0.326805	DUF3168 domain-containing protein
F4T99_06665	0.644013	0.300765	hypothetical protein
F4T99_06670	-1.36789	0.223591	phage head closure protein
F4T99_06675	-0.428897	0.529519	phage gp6-like head-tail connector protein
F4T99_06680	-0.234897	0.662611	phage major capsid protein
F4T99_06685	0.337569	0.634776	HK97 family phage prohead protease
F4T99_06690	0.34277	0.364624	phage portal protein
F4T99_06695	-0.0132676	0.97678	terminase large subunit
F4T99_06700	-0.129471	0.867709	terminase small subunit
F4T99_06705	-0.802613	0.145528	hypothetical protein
F4T99_06710	-1.08026	0.360045	HNH endonuclease
F4T99_06715	-1.0074	0.516445	hypothetical protein
F4T99_06720	-0.174492	0.750182	hypothetical protein
F4T99_06725	-0.496102	0.763606	hypothetical protein
F4T99_06730	0.556265	0.815477	hypothetical protein
F4T99_06735	0.401158	0.613293	hypothetical protein
F4T99_06740	0.463276	0.436808	hypothetical protein
F4T99_06745	-0.0126795	0.981729	hypothetical protein
F4T99_06750	0.179059	0.796103	hypothetical protein
F4T99_06755	0.0507653	0.775252	hypothetical protein
F4T99_06760	0.340683	0.320592	hypothetical protein
F4T99_06765	0.048168	0.93854	hypothetical protein
F4T99_06770	0.312316	0.233667	AAA family ATPase
F4T99_06775	0.539015	0.00861403	DUF1376 domain-containing protein
F4T99_06780	1.03142	0.000690956	hypothetical protein
F4T99_06785	0.961012	4.38303e-06	helix-turn-helix domain-containing protein
F4T99_06790	0.335201	0.0163747	LexA family transcriptional regulator
F4T99_06795	0.917607	1.1867e-10	hypothetical protein
F4T99_06800	0.81277	7.24748e-08	hypothetical protein
F4T99_06805	0.243794	0.599125	hypothetical protein
F4T99_06810	0.582088	0.0010916	hypothetical protein
F4T99_06815	0.77276	5.95114e-09	hypothetical protein
F4T99_06820	0.663868	1.55409e-05	phage antirepressor protein
F4T99_06825	0.963753	1.125e-06	hypothetical protein
F4T99_06830	0.823085	1.2215e-05	hypothetical protein
F4T99_06835	-0.168235	0.503307	site-specific integrase
F4T99_06840	0.523162	2.11769e-05	AFG1 family ATPase
F4T99_06845	0.796903	4.223e-05	AraC family transcriptional regulator
F4T99_06850	0.172211	0.476524	NAD(P)/FAD-dependent oxidoreductase
F4T99_06855	-0.191702	0.479914	lysine exporter LysO family protein
F4T99_06860	0.567443	0.000110684	orotidine-5'-phosphate decarboxylase
F4T99_06865	-0.311245	0.119522	DUF1049 domain-containing protein
F4T99_06870	-0.472005	0.0241152	integration host factor subunit beta
F4T99_06875	0.876594	3.03038e-12	30S ribosomal protein S1
F4T99_06880	0.542182	1.01432e-05	(d)CMP kinase
F4T99_06885	0.495059	0.0519251	SRPBCC family protein
F4T99_06890	0.0840077	0.759429	tRNA adenosine(34) deaminase TadA
F4T99_06895	0.31651	0.0268403	enoyl-CoA hydratase/isomerase family protein
F4T99_06900	0.150572	0.328232	uracil-DNA glycosylase
F4T99_06905	0.289626	0.0365016	6-carboxytetrahydropterin synthase
F4T99_06910	-0.149784	0.629813	general secretion pathway protein GspK
F4T99_06915	0.352551	0.427424	type II secretion system protein GspJ
F4T99_06920	0.313332	0.601593	type II secretion system protein GspI
F4T99_06925	0.681085	0.0168151	type II secretion system protein
F4T99_06930	0.565495	7.30119e-05	TetR/AcrR family transcriptional regulator
F4T99_06935	0.648758	1.81155e-09	YchF/TatD family DNA exonuclease
F4T99_06940	0.482274	0.00932723	pilus assembly protein
F4T99_06945	0.313076	0.143069	DNA polymerase III subunit delta'
F4T99_06950	0.593644	2.89323e-05	3-deoxy-manno-octulosonate cytidylyltransferase
F4T99_06955	-0.0731517	0.767924	tetraacyldisaccharide 4'-kinase
F4T99_06960	0.140099	0.34337	lipid A export permease/ATP-binding protei
F4T99_06965	0.0822931	0.794939	biopolymer transporter ExbD
F4T99_06970	0.480133	0.00636753	MotA/TolQ/ExbB proton channel family protein
F4T99_06975	0.438608	0.00215102	ParB/RepB/Spo0J family partition protein
F4T99_06980	0.577537	1.52902e-06	ParA family protein
F4T99_06985	0.133961	0.412358	16S rRNA (guanine(527)-N(7))-methyltransferas
F4T99_06990	0.142689	0.425479	nucleotidyltransferase family protein
F4T99_06995	0.430498	0.00308104	phosphotransferase
F4T99_07000	0.370402	0.0026554	LPS-assembly protein LptD
F4T99_07005	0.610006	2.23617e-07	peptidylprolyl isomerase
F4T99_07010	-0.0957886	0.507962	fructose-bisphosphate aldolase class II
F4T99_07015	-0.912988	3.37095e-06	hypothetical protein
F4T99_07020	0.681765	2.98459e-10	phosphoglycerate kinase
F4T99_07025	-0.0354755	0.882609	DUF2237 domain-containing protein
F4T99_07030	0.158433	0.391216	septum formation protein Maf
F4T99_07035	-0.121485	0.532662	cupin
F4T99_07040	1.20017	1.66168e-16	TetR/AcrR family transcriptional regulator
F4T99_07045	-0.0447715	0.928145	helix-turn-helix transcriptional regulator
F4T99_07050	0.0640003	0.716995	serine/threonine transporter SstT
F4T99_07055	-0.106741	0.684051	DUF1275 domain-containing protein
F4T99_07060	0.512897	0.00494965	DUF2058 domain-containing protein
F4T99_07065	0.283631	0.0371713	ABC transporter ATP-binding protein
F4T99_07070	0.598094	0.000616742	MaoC family dehydratase
F4T99_07075	0.376486	0.0244761	AraC family transcriptional regulator
F4T99_07080	0.329409	0.0933771	glycine cleavage system protein GcvH
F4T99_07085	0.758253	0.000126799	NAD-dependent deacylase
F4T99_07090	-0.526745	0.000144921	sodium/proline symporter PutP
F4T99_07095	-0.58423	0.0650673	AsnC family transcriptional regulator
F4T99_07100	0.418002	0.00366828	trifunctional transcriptional regulator/prolin
F4T99_07105	0.0119706	0.985344	GrpB family protein
F4T99_07110	0.376846	0.0210212	tRNA (uridine(54)-C5)-methyltransferase TrmA
F4T99_07115	1.32704	0.00272706	hypothetical protein
F4T99_07120	-0.504552	0.0536065	hypothetical protein
F4T99_07125	-0.64687	4.36034e-05	lecithin retinol acyltransferase family protein
F4T99_07130	1.02155	1.03662e-15	polyisoprenoid-binding protein
F4T99_07135	0.410266	0.147167	OsmC family protein
F4T99_07140	0.464994	3.12304e-05	transketolase
F4T99_07145	-0.100431	0.485585	methionine adenosyltransferase
F4T99_07150	0.0226985	0.912813	hypothetical protein
F4T99_07155	-0.680306	4.98949e-05	hypothetical protein
F4T99_07160	-0.0999007	0.473759	FxsA family protein
F4T99_07165	0.284301	0.174435	OXA-51 family carbapenem-hydrolyzing class
F4T99_07170	0.307642	0.364055	N-acetyltransferase family protein
F4T99_07175	0.168558	0.489651	helix-turn-helix domain-containing protein
F4T99_07180	-0.0837432	0.740169	crossover junction endodeoxyribonuclease RuvC
F4T99_07185	0.586373	0.000126832	bifunctional ADP-dependent NAD(P)H-hydrat
F4T99_07190	0.322866	0.104365	tRNA epoxyqueuosine(34) reductase QueG
F4T99_07195	0.528429	5.34092e-06	biotin synthase
F4T99_07200	0.102756	0.880151	hypothetical protein
F4T99_07205	-0.77321	0.488956	hypothetical protein
F4T99_07210	0.333402	0.261848	type 1 fimbrial protein
F4T99_07215	0.416963	0.210647	fimbria/pilus periplasmic chaperone
F4T99_07220	0.0066777	0.985153	fimbrial biogenesis outer membrane ushe
F4T99_07225	-0.412608	0.0700559	fimbrial protein
F4T99_07230	-0.0325679	0.989745	hypothetical protein
F4T99_07235	-0.31152	0.727373	hypothetical protein
F4T99_07240	0.0838487	0.759429	LysR family transcriptional regulator
F4T99_07245	-0.721127	5.84309e-11	DMT family transporter
F4T99_07250	0.395382	0.00243349	hypothetical protein
F4T99_07255	-0.214648	0.204276	cytosine permease
F4T99_07260	0.0920005	0.713186	pyridine nucleotide-disulfide oxidoreductase
F4T99_07265	0.867183	1.02307e-05	hypothetical protein
F4T99_07270	1.01598	2.51752e-17	glutathione S-transferase
F4T99_07275	-0.283082	0.300915	ExeM/NucH family extracellular endonuclease
F4T99_07280	-0.105236	0.69393	tRNA (guanosine(46)-N7)-methyltransferase TrmB
F4T99_07285	0.25477	0.165186	glutathione S-transferase
F4T99_07290	-0.056088	0.814678	DUF2520 domain-containing protein
F4T99_07295	-0.166938	0.38716	OmpA family protein
F4T99_07300	-0.178115	0.25435	aspartate carbamoyltransferase
F4T99_07305	0.211427	0.176953	aspartate carbamoyltransferase
F4T99_07310	0.209352	0.565801	hypothetical protein
F4T99_07315	0.0803749	0.591025	bifunctional 23S rRN
F4T99_07320	0.192245	0.438332	hypothetical protein
F4T99_07325	0.0422971	0.893901	CinA family protein
F4T99_07330	-0.156696	0.2354	ATP-dependent chaperone ClpB
F4T99_07335	0.373774	0.119166	M23 family metallopeptidase
F4T99_07340	0.345115	0.119019	GNAT family N-acetyltransferase
F4T99_07345	0.430909	0.00101316	OsmC family protein
F4T99_07350	0.571535	1.29138e-05	cAMP-activated global transcriptional regulato
F4T99_07355	-0.344048	0.0482675	NADP(H)-dependent aldo-keto reductase
F4T99_07360	0.376138	0.00737483	M48 family metallopeptidase
F4T99_07365	1.17802	9.29797e-09	hypothetical protein
F4T99_07370	0.592785	1.03083e-08	adenylosuccinate synthase
F4T99_07375	0.677786	1.02788e-10	ATP phosphoribosyltransferase regulator
F4T99_07380	0.224433	0.262845	type I glyceraldehyde-3-phosphate dehydrogenase
F4T99_07385	0.110369	0.401557	alanine--tRNA ligase
F4T99_07390	0.0911269	0.490711	aspartate kinase
F4T99_07395	0.861735	4.65426e-14	carbon storage regulator CsrA
F4T99_07400	0.236021	0.23882	ribonuclease HII
F4T99_07405	0.985645	0.000171598	hypothetical protein
F4T99_07410	0.23535	0.392335	cytochrome b
F4T99_07415	0.316919	0.0656917	adenosine deaminase
F4T99_07420	0.183234	0.183984	NCS2 family permease
F4T99_07425	0.964262	5.67194e-05	hypothetical protein
F4T99_07430	0.653508	6.79746e-05	NAD(P)/FAD-dependent oxidoreductase
F4T99_07435	-0.613612	0.168626	SDR family NAD(P)-dependent oxidoreductase
F4T99_07440	-0.367038	0.404405	metal-dependent hydrolase
F4T99_07445	0.232068	0.442408	pirin family protein
F4T99_07450	-0.537592	0.267177	TetR/AcrR family transcriptional regulator
F4T99_07455	0.144219	0.746624	metal-dependent hydrolase
F4T99_07460	0.0402761	0.943101	SDR family NAD(P)-dependent oxidoreductase
F4T99_07465	0.0207773	0.955812	NAD(P)/FAD-dependent oxidoreductase
F4T99_07470	-0.408067	0.453754	class I SAM-dependent methyltransferase
F4T99_07475	0.000309384	0.999684	AraC family transcriptional regulator
F4T99_07480	0.193448	0.411817	NAD(P)/FAD-dependent oxidoreductase
F4T99_07485	-0.125167	0.755293	SDR family oxidoreductase
F4T99_07490	-0.494718	0.331485	alpha/beta hydrolase
F4T99_07495	-0.0775982	0.63745	GMC family oxidoreductase
F4T99_07500	-0.466348	0.131689	OprD family porin
F4T99_07505	0.429157	0.125341	MFS transporter
F4T99_07510	0.127163	0.73804	arylsulfatase
F4T99_07515	-0.377578	0.407795	formylglycine-generating enzyme family protein
F4T99_07520	-0.845825	0.0417812	OprD family porin
F4T99_07525	-0.672669	0.21029	aromatic ring-hydroxylating dioxygenase subuni
F4T99_07530	-0.231997	0.535125	oxidoreductase
F4T99_07535	0.372448	0.0299183	GntR family transcriptional regulator
F4T99_07540	0.426893	0.235118	MarR family transcriptional regulator
F4T99_07545	-0.889537	0.0425285	3-(3-hydroxy-phenyl)propionate transporter MhpT
F4T99_07550	-0.713764	0.079806	p-hydroxycinnamoyl CoA hydratase/lyase
F4T99_07555	0.396783	0.104727	aldehyde dehydrogenase
F4T99_07560	0.139401	0.704369	feruloyl-CoA synthase
F4T99_07565	-0.416762	0.455975	acyl-CoA dehydrogenase
F4T99_07570	-0.0947074	0.867709	OprD family porin
F4T99_07575	-1.41715	0.158141	DUF3237 domain-containing protein
F4T99_07580	-1.0657	0.347778	PaaI family thioesterase
F4T99_07585	-0.599206	0.101397	tannase/feruloyl esterase family alpha/bet
F4T99_07590	-0.198519	0.23414	FadR family transcriptional regulator
F4T99_07595	-0.617911	0.0164765	aldehyde dehydrogenase (NADP(+))
F4T99_07600	-0.386319	0.485315	5-dehydro-4-deoxyglucarate dehydratase
F4T99_07605	-0.230418	0.31277	glucarate dehydratase
F4T99_07610	-0.240445	0.547233	MFS transporter
F4T99_07615	-0.631078	0.0849419	galactarate dehydratase
F4T99_07620	-0.359672	0.188094	DMT family transporter
F4T99_07625	-0.64417	0.0117672	AraC family transcriptional regulator
F4T99_07630	0.116632	0.635866	coniferyl aldehyde dehydrogenase
F4T99_07635	-0.158693	0.434384	amino acid permease
F4T99_07640	0.0832911	0.842315	arginine N-succinyltransferase
F4T99_07645	0.065243	0.856423	aspartate aminotransferase family protein
F4T99_07650	-0.155945	0.655889	Lrp/AsnC family transcriptional regulator
F4T99_07655	0.135063	0.534105	gamma-aminobutyraldehyde dehydrogenase
F4T99_07660	0.339154	0.142381	polyketide cyclase
F4T99_07665	0.057078	0.82717	GntR family transcriptional regulator
F4T99_07670	0.0795916	0.759429	histidine kinase
F4T99_07675	-0.60697	0.106612	APC family permease
F4T99_07680	-0.4108	0.014442	FAD-binding oxidoreductase
F4T99_07685	0.166371	0.445091	amino acid permease
F4T99_07690	0.626616	4.37977e-05	hypothetical protein
F4T99_07695	-0.525066	0.00428832	hypothetical protein
F4T99_07700	-0.549319	0.017814	DUF4810 domain-containing protein
F4T99_07705	-0.757328	1.13435e-06	hypothetical protein
F4T99_07710	-1.023	0.0381698	hypothetical protein
F4T99_07715	-0.211045	0.33335	hypothetical protein
F4T99_07720	0.300644	0.397483	acetyl-CoA C-acyltransferase
F4T99_07725	-1.27971	0.000279265	SH3 domain-containing protein
F4T99_07730	-0.163146	0.707516	DUF1311 domain-containing protein
F4T99_07735	-0.518439	0.393184	hypothetical protein
F4T99_07740	-0.207915	0.466241	hypothetical protein
F4T99_07745	-0.725181	4.33944e-09	LysM peptidoglycan-binding domain-containin
F4T99_07750	-1.05488	1.62503e-08	type VI secretion system tip protein VgrG
F4T99_07755	-0.181009	0.288133	disulfide bond formation protein B
F4T99_07760	-0.367974	0.0127956	glutamate--cysteine ligase
F4T99_07765	-0.282236	0.19083	DUF924 domain-containing protein
F4T99_07770	-0.475484	0.076275	hypothetical protein
F4T99_07775	-0.21265	0.175784	DUF445 domain-containing protein
F4T99_07780	0.439558	0.00436193	pyridoxal phosphate-dependent aminotransferase
F4T99_07785	-0.36383	0.078623	MATE family efflux transporter
F4T99_07790	-0.442939	0.00249541	SDR family NAD(P)-dependent oxidoreductase
F4T99_07795	-0.383368	0.104781	TetR/AcrR family transcriptional regulator
F4T99_07800	-0.263424	0.134789	phosphate regulon transcriptional regulator
F4T99_07805	-0.186687	0.243625	phosphate regulon sensor histidine kinase PhoR
F4T99_07810	0.481341	0.000876101	lysophospholipase
F4T99_07815	-0.18136	0.286786	phosphatidylserine decarboxylase
F4T99_07820	-1.26581	3.14708e-28	sulfurtransferase
F4T99_07825	0.0932879	0.541913	nicotinate phosphoribosyltransferase
F4T99_07830	-0.240008	0.397483	D-tyrosyl-tRNA(Tyr) deacylase
F4T99_07835	0.930739	3.19009e-11	SCP-2 sterol transfer family protein
F4T99_07840	0.271619	0.0260885	hypothetical protein
F4T99_07845	-1.42981	0.16908	hypothetical protein
F4T99_07850	-0.120116	0.387799	phosphoserine phosphatase SerB
F4T99_07855	0.618333	6.02675e-08	DUF4175 domain-containing protein
F4T99_07860	-0.0702292	0.625997	bifunctiona
F4T99_07865	-0.204132	0.172678	6,7-dimethyl-8-ribityllumazine synthase
F4T99_07870	-0.409139	0.005189	transcription antitermination factor NusB
F4T99_07875	-0.297591	0.0889929	thiamine-phosphate kinase
F4T99_07880	-0.127867	0.473759	phosphatidylglycerophosphatase A
F4T99_07885	-0.0523015	0.726811	UDP-N-acetylglucosamin
F4T99_07890	0.0827566	0.54741	glutamine--fructose-6-phosphate transaminas
F4T99_07895	-0.551249	0.0104017	glutamate racemase
F4T99_07900	-0.591184	0.000273471	HAD family hydrolase
F4T99_07905	-0.147787	0.59208	DUF885 domain-containing protein
F4T99_07910	-0.190864	0.429345	formimidoylglutamase
F4T99_07915	-0.408673	0.0109774	imidazolonepropionase
F4T99_07920	-0.0451434	0.818968	amino acid permease
F4T99_07925	-0.634591	5.06654e-09	histidine ammonia-lyase
F4T99_07930	-0.824374	5.0329e-13	urocanate hydratase
F4T99_07935	-0.612675	0.00182944	HutD family protein
F4T99_07940	-0.574012	8.70561e-05	histidine utilization repressor
F4T99_07945	-0.604082	0.032276	acyltransferase
F4T99_07950	-0.602518	0.0742776	GTP-binding protein
F4T99_07955	-0.810627	0.0141384	peptidase M15
F4T99_07960	0.387488	0.00356433	amino acid permease
F4T99_07965	-0.169978	0.142381	fumarylacetoacetase
F4T99_07970	0.153294	0.320592	maleylacetoacetate isomerase
F4T99_07975	0.541296	0.000135244	VOC family protein
F4T99_07980	-0.299152	0.0544433	IclR family transcriptional regulator
F4T99_07985	0.305882	0.0900216	4-hydroxyphenylpyruvate dioxygenase
F4T99_07990	-0.292892	0.497747	DUF523 domain-containing protein
F4T99_07995	-0.945902	8.05115e-05	MATE family efflux transporter
F4T99_08000	-0.332882	0.095386	bile acid:sodium symporter family protein
F4T99_08005	-0.170761	0.444197	bifunctional nicotinamidase/pyrazinamidase
F4T99_08010	0.122573	0.344644	4-hydroxy-tetrahydrodipicolinate synthase
F4T99_08015	0.0098953	0.955812	lipoprotein-34 precursor (NlpB)
F4T99_08020	0.188199	0.332227	phosphoribosylaminoimidazolesuccinocarboxamid
F4T99_08025	-0.168287	0.690313	hypothetical protein
F4T99_08030	-0.245062	0.277582	formate/nitrite transporter family protein
F4T99_08035	-0.372043	0.0267738	replication-associated recombination protein A
F4T99_08040	0.0781359	0.73804	PQQ-dependent sugar dehydrogenase
F4T99_08045	-0.962419	1.88794e-09	YcgN family cysteine cluster protein
F4T99_08050	1.51163	0.00420869	DUF1328 domain-containing protein
F4T99_08055	0.331273	0.0477713	dienelactone hydrolase family protein
F4T99_08060	0.575871	0.000859596	HIT family protein
F4T99_08065	-0.295635	0.188402	A/G-specific adenine glycosylase
F4T99_08070	-0.75096	0.0106692	M23 family metallopeptidase
F4T99_08075	-0.682772	0.0482736	hypothetical protein
F4T99_08080	-0.448987	0.115766	DNA-3-methyladenine glycosylase I
F4T99_08085	-0.467289	0.0176084	NAD(P)-dependent alcohol dehydrogenase
F4T99_08090	-0.954089	2.41836e-12	PLP-dependent aminotransferase family protein
F4T99_08095	-1.2896	6.10463e-09	hypothetical protein
F4T99_08100	-1.50548	0.0100392	hypothetical protein
F4T99_08105	-0.233209	0.313391	LysR family transcriptional regulator
F4T99_08110	-1.89411	1.88857e-48	2,5-didehydrogluconate reductase DkgB
F4T99_08115	-1.88842	3.76076e-53	MFS transporter
F4T99_08120	0.107075	0.558222	hypothetical protein
F4T99_08125	-0.13672	0.350706	4-hydroxy-tetrahydrodipicolinate reductase
F4T99_08130	-1.69295	0.000975511	hypothetical protein
F4T99_08135	-0.651866	8.15073e-11	molecular chaperone DnaJ
F4T99_08140	-0.119729	0.603841	hypothetical protein
F4T99_08145	-0.519544	0.00118207	efflux RND transporter permease subunit
F4T99_08150	-0.518999	0.0177993	efflux RND transporter periplasmic adapto
F4T99_08155	-0.727309	0.00133701	TetR/AcrR family transcriptional regulator
F4T99_08160	-0.287137	0.0282228	phosphoenolpyruvate carboxylase
F4T99_08165	-0.287124	0.120506	pyrimidine utilization transport protein G
F4T99_08170	-0.425732	0.0539214	LysR family transcriptional regulator
F4T99_08175	-0.383703	0.101955	sulfite exporter TauE/SafE family protein
F4T99_08180	0.785896	8.17963e-10	hypothetical protein
F4T99_08185	0.10919	0.425671	dihydroxy-acid dehydratase
F4T99_08190	-0.146265	0.428577	methionyl-tRNA formyltransferase
F4T99_08195	-0.432173	0.00854391	16S rRNA (cytosine(967)-C(5))-methyltransferas
F4T99_08200	1.86253	1.50531e-07	methionine/alanine import family NSS transporte
F4T99_08205	-0.049709	0.744774	sodium-dependent transporter
F4T99_08210	0.378737	0.160927	TIGR04219 family outer membrane beta-barre
F4T99_08215	-0.810509	5.48209e-06	glutathione S-transferase family protein
F4T99_08220	-0.216741	0.854072	HAD family hydrolase
F4T99_08225	-0.0535314	0.912813	hypothetical protein
F4T99_08230	-0.522337	0.183309	hypothetical protein
F4T99_08235	-0.446316	0.205026	hypothetical protein
F4T99_08240	-1.30938	2.24937e-06	molecular chaperone DnaJ
F4T99_08245	-1.12343	0.175042	hypothetical protein
F4T99_08250	-1.42492	0.000241156	hypothetical protein
F4T99_08255	-0.851641	0.0716029	hypothetical protein
F4T99_08260	0.251375	0.844063	hypothetical protein
F4T99_08265	-0.628192	0.0642308	DUF932 domain-containing protein
F4T99_08270	-0.68323	0.0120918	copper resistance protein CopD
F4T99_08275	-0.197579	0.678802	copper resistance protein CopC
F4T99_08280	-0.318713	0.0286568	heavy metal translocating P-type ATPase
F4T99_08285	-0.0814154	0.748365	heavy metal sensor histidine kinase
F4T99_08290	-0.412837	0.0431418	response regulator
F4T99_08295	0.421184	0.248357	hypothetical protein
F4T99_08300	-0.114049	0.570419	multicopper oxidase domain-containing protein
F4T99_08305	-0.175116	0.435455	copper resistance protein B
F4T99_08310	-0.953387	1.12907e-07	Cd(II)/Pb(II)-responsive transcriptiona
F4T99_08315	-0.217731	0.245206	cation transporter
F4T99_08320	0.173232	0.800799	ferrous iron transport protein A
F4T99_08325	-0.0214292	0.921694	ferrous iron transporter B
F4T99_08330	0.170357	0.470727	hypothetical protein
F4T99_08335	0.0930377	0.800273	TolC family protein
F4T99_08340	0.0394771	0.89435	efflux RND transporter periplasmic adapto
F4T99_08345	-0.204842	0.277649	efflux RND transporter permease subunit
F4T99_08350	-0.657627	0.00476134	copper-binding protein
F4T99_08355	-2.09225	1.88645e-19	arsenate reductase (glutaredoxin)
F4T99_08360	-2.84569	5.1577e-17	metalloregulator ArsR/SmtB family transcriptio
F4T99_08365	-1.91182	6.74024e-20	arsenate reductase ArsC
F4T99_08370	-0.944498	1.20809e-07	ACR3 family arsenite efflux transporter
F4T99_08375	-0.83	4.47174e-07	arsenical resistance protein ArsH
F4T99_08380	-0.530625	4.15138e-05	ImmA/IrrE family metallo-endopeptidase
F4T99_08385	-0.836209	8.64208e-15	hypothetical protein
F4T99_08390	-0.0633574	0.756014	MFS transporter
F4T99_08395	-0.80063	0.0182839	RidA family protein
F4T99_08400	-0.117412	0.702158	DMT family transporter
F4T99_08405	0.820748	2.09809e-09	Re/Si-specific NAD(P)(+) transhydrogenas
F4T99_08410	0.65925	1.82742e-06	NAD(P) transhydrogenase subunit alpha
F4T99_08415	0.789872	3.30093e-09	NAD(P)(+) transhydrogenase (Re/Si-specific
F4T99_08420	0.326602	0.128895	SDR family NAD(P)-dependent oxidoreductase
F4T99_08425	0.641112	6.82619e-06	ribosome silencing factor
F4T99_08430	0.302675	0.0372426	TIM barrel protein
F4T99_08435	-0.082781	0.683632	NAD(P)-dependent oxidoreductase
F4T99_08440	-0.699628	1.30553e-07	crotonase/enoyl-CoA hydratase family protein
F4T99_08445	0.0271061	0.891634	response regulator
F4T99_08450	0.305209	0.0398381	cysteine synthase CysM
F4T99_08455	0.159805	0.455876	3'-5' exonuclease
F4T99_08460	0.782074	8.78622e-13	23S rRNA (uracil(1939)-C(5))-methyltransferas
F4T99_08465	0.732557	2.53902e-10	bifunctional (p)ppGp
F4T99_08470	-0.368528	0.0708791	SDR family oxidoreductase
F4T99_08475	-0.206005	0.398905	nucleoside triphosphate pyrophosphohydrolase
F4T99_08480	0.0706926	0.853633	ComEA family DNA-binding protein
F4T99_08485	-0.128833	0.431416	polynucleotide adenylyltransferase PcnB
F4T99_08490	-0.690679	0.0140764	2-amino-4-hydroxy-6
F4T99_08495	-0.387841	0.00720334	3-methyl-2-oxobutanoat
F4T99_08500	-0.356732	0.0143294	pantoate--beta-alanine ligase
F4T99_08505	0.255472	0.0448312	RNase adapter RapZ
F4T99_08510	0.0138591	0.944554	HPr family phosphocarrier protein
F4T99_08515	0.0128596	0.954443	ribosome-associated protein
F4T99_08520	1.04017	3.21824e-15	acyl-CoA synthetase
F4T99_08525	0.338326	0.0125615	threonine--tRNA ligase
F4T99_08530	0.467623	0.000439871	translation initiation factor IF-3
F4T99_08535	1.75204	0.063085	hypothetical protein
F4T99_08540	0.504154	0.00120984	thiol:disulfide oxidoreductase
F4T99_08545	0.223689	0.680836	DedA family protein
F4T99_08550	0.497016	0.00575423	nickel resistance MFS transporter NreB
F4T99_08555	0.176292	0.46066	50S ribosomal protein L35
F4T99_08560	-0.190688	0.694169	50S ribosomal protein L20
F4T99_08565	-0.523395	0.0348765	NADAR family protein
F4T99_08570	-0.0299179	0.91898	GNAT family N-acetyltransferase
F4T99_08575	-0.341169	0.0468393	hypothetical protein
F4T99_08580	0.168098	0.265732	phenylalanine--tRNA ligase subunit alpha
F4T99_08585	-0.462115	0.00159955	phenylalanine--tRNA ligase subunit beta
F4T99_08590	-1.08407	1.10938e-08	integration host factor subunit alpha
F4T99_08595	-0.214591	0.391596	hypothetical protein
F4T99_08600	-0.658377	0.0100638	hypothetical protein
F4T99_08605	0.327205	0.00617628	transcription termination factor Rho
F4T99_08610	0.613067	8.7373e-05	thioredoxin
F4T99_08615	0.190461	0.152685	exopolyphosphatase
F4T99_08620	-0.0265211	0.858139	acetyl-CoA carboxylase carboxyltransferas
F4T99_08625	-0.323781	0.0695307	tRNA lysidine(34) synthetase TilS
F4T99_08630	-0.3341	0.0100978	pyrroline-5-carboxylate reductase
F4T99_08635	-0.13767	0.542329	YggT family protein
F4T99_08640	-0.177011	0.19191	DNA polymerase I
F4T99_08645	-0.25906	0.0964045	DUF2339 domain-containing protein
F4T99_08650	-0.578426	0.000425543	mechanosensitive ion channel family protein
F4T99_08655	-0.551822	0.000534675	hypothetical protein
F4T99_08660	-0.317854	0.0293776	type II secretion system protein GspE
F4T99_08665	-0.0196952	0.939834	organic hydroperoxide resistance protein
F4T99_08670	-0.46046	0.0177993	MarR family transcriptional regulator
F4T99_08675	-0.399135	0.0799175	DUF4951 domain-containing protein
F4T99_08680	-0.0876326	0.651355	carbon-nitrogen hydrolase family protein
F4T99_08685	-0.28878	0.123889	anti-anti-sigma factor GigB
F4T99_08690	-0.386876	0.0023935	RsbU family protein phosphatase GigA
F4T99_08695	0.10555	0.538619	VacJ family lipoprotein
F4T99_08700	-0.74946	0.00570207	restriction endonuclease
F4T99_08705	-0.154008	0.524242	NAD(P)H-dependent oxidoreductase
F4T99_08710	-1.94762	9.53287e-21	TetR/AcrR family transcriptional regulator
F4T99_08715	-1.92321	6.53613e-23	helix-turn-helix transcriptional regulator
F4T99_08720	-2.32569	3.95066e-06	hypothetical protein
F4T99_08725	-0.391859	0.0161743	hypothetical protein
F4T99_08730	-0.814664	2.68739e-09	hypothetical protein
F4T99_08735	-0.891064	7.69599e-07	DUF2345 domain-containing protein
F4T99_08740	-1.05825	5.09623e-08	hypothetical protein
F4T99_08745	-0.454942	0.00889059	helix-turn-helix transcriptional regulator
F4T99_08750	-0.837703	0.0430981	carboxymuconolactone decarboxylase famil
F4T99_08755	-0.62404	0.387279	TetR/AcrR family transcriptional regulator
F4T99_08760	-1.396	0.0487879	hypothetical protein
F4T99_08765	-0.0952722	0.847361	hypothetical protein
F4T99_08770	-0.995917	9.99944e-09	helix-turn-helix transcriptional regulator
F4T99_08775	-0.374755	0.122878	aldo/keto reductase
F4T99_08780	-1.0113	1.3817e-11	hypothetical protein
F4T99_08785	-1.3735	3.36372e-23	hypothetical protein
F4T99_08790	-0.70685	0.0207508	DMT family transporter
F4T99_08795	-0.777135	0.0622874	LysR family transcriptional regulator
F4T99_08800	-0.284626	0.2354	MFS transporter
F4T99_08805	-0.352328	0.7506	tRNA-Thr
F4T99_08810	0.210201	0.299042	GFA family protein
F4T99_08815	-0.0562822	0.865761	class I SAM-dependent methyltransferase
F4T99_08820	0.39835	0.00479952	NAD(P)-binding protein
F4T99_08825	0.43814	0.00650179	pirin family protein
F4T99_08830	0.944169	7.5445e-08	hydrolase
F4T99_08835	0.25579	0.249172	LysR family transcriptional regulator
F4T99_08840	0.336993	0.017185	NAD-dependent succinate-semialdehyd
F4T99_08845	0.627087	0.000147736	4-aminobutyrate--2-oxoglutarate transaminase
F4T99_08850	-0.393861	0.0525669	PLP-dependent aminotransferase family protein
F4T99_08855	-0.0815317	0.736654	amino acid permease
F4T99_08860	-0.545711	0.00415143	helix-turn-helix domain-containing protein
F4T99_08865	-1.71138	2.42205e-19	branched-chain amino acid ABC transporte
F4T99_08870	-1.0962	0.00389994	AzlD domain-containing protein
F4T99_08875	-0.390737	0.00490349	single-stranded DNA-binding protein
F4T99_08880	-0.0679084	0.651355	MFS transporter
F4T99_08885	0.245161	0.0988217	DUF475 domain-containing protein
F4T99_08890	0.0942451	0.6487	thiaminase II
F4T99_08895	-0.03765	0.939366	GlpM family protein
F4T99_08900	-0.0759542	0.857446	DUF1304 domain-containing protein
F4T99_08905	-0.493108	0.00108117	zinc-binding dehydrogenase
F4T99_08910	-0.457115	0.0347727	TetR/AcrR family transcriptional regulator
F4T99_08915	-0.653735	3.30093e-09	excinuclease ABC subunit UvrA
F4T99_08920	-0.35591	0.0574752	GGDEF domain-containing protein
F4T99_08925	-1.69432	2.12303e-39	carbapenem susceptibility porin CarO
F4T99_08930	0.0437103	0.829619	BCCT family transporter
F4T99_08935	0.0500886	0.868239	two pore domain potassium channel famil
F4T99_08940	1.25674	2.47045e-35	cation acetate symporter
F4T99_08945	1.18021	1.79588e-26	DUF485 domain-containing protein
F4T99_08950	-0.204469	0.146852	response regulator
F4T99_08955	2.11906	1.97839e-79	hypothetical protein
F4T99_08960	-0.450237	0.000309226	response regulator transcription factor
F4T99_08965	-1.94012	1.23639e-15	FMN reductase
F4T99_08970	-1.3418	9.65606e-09	dimethyl sulfone monooxygenase SfnG
F4T99_08975	-0.270043	0.519046	winged helix-turn-helix transcriptiona
F4T99_08980	0.444135	0.169647	cysteine hydrolase
F4T99_08985	0.688496	2.28026e-10	acetate--CoA ligase
F4T99_08990	0.22466	0.188314	DUF805 domain-containing protein
F4T99_08995	0.453067	0.00222424	mechanosensitive ion channel family protein
F4T99_09000	-0.843199	0.00204049	16S rRNA (uracil(1498)-N(3))-methyltransferase
F4T99_09005	-0.352233	0.0610401	3-deoxy-D-manno-octulosonic acid transferase
F4T99_09010	0.00162771	0.994652	alkene reductase
F4T99_09015	0.0688488	0.781773	helix-turn-helix transcriptional regulator
F4T99_09020	0.409757	0.00221652	peptide chain release factor 2
F4T99_09025	-0.403005	0.0148485	putative porin
F4T99_09030	0.335264	0.0983814	putative porin
F4T99_09035	-0.129986	0.482119	single-stranded-DNA-specific exonuclease RecJ
F4T99_09040	-0.0380583	0.845989	pyridoxamine 5'-phosphate oxidase
F4T99_09045	0.107921	0.428577	phosphoglucosamine mutase
F4T99_09050	0.0959528	0.50899	IMP dehydrogenase
F4T99_09055	0.303617	0.446757	YkgJ family cysteine cluster protein
F4T99_09060	0.826144	0.0011019	MBL fold metallo-hydrolase
F4T99_09065	0.983641	2.41373e-15	TonB-dependent siderophore receptor
F4T99_09070	-0.908065	0.00159075	TMEM165/GDT1 family protein
F4T99_09075	-0.256472	0.346022	hypothetical protein
F4T99_09080	0.210738	0.129853	biotin/lipoyl-binding protein
F4T99_09085	-0.024876	0.863119	pyruvate dehydrogenase (acetyl-transferring)
F4T99_09090	0.784394	5.12891e-13	M23 family metallopeptidase
F4T99_09095	0.479906	4.00698e-05	DUF721 domain-containing protein
F4T99_09100	0.490306	9.08026e-05	UDP-3-O-acyl-N-acetylglucosamine deacetylase
F4T99_09105	0.0336311	0.835921	cell division protein FtsZ
F4T99_09110	0.728399	3.09739e-10	cell division protein FtsA
F4T99_09115	-0.0777934	0.633415	FtsQ-type POTRA domain-containing protein
F4T99_09120	0.0762572	0.590757	D-alanine--D-alanine ligase
F4T99_09125	0.227565	0.158141	UDP-N-acetylmuramate--L-alanine ligase
F4T99_09130	0.286836	0.0599292	undecaprenyldiphospho-muramoylpentapeptid
F4T99_09135	-0.0899881	0.620075	glutathione synthase
F4T99_09140	-0.195682	0.761464	DUF1737 domain-containing protein
F4T99_09145	-1.10684	4.55657e-12	elongation factor Tu
F4T99_09150	-1.03815	0.00138936	tRNA-Thr
F4T99_09155	NA	NA	tRNA-Gly
F4T99_09160	-0.612165	0.882891	tRNA-Tyr
F4T99_09165	-0.189723	0.892469	tRNA-Thr
F4T99_09170	-0.265048	0.0368698	anthranilate synthase component I
F4T99_09175	-0.0784734	0.665813	phosphoglycolate phosphatase
F4T99_09180	-0.423947	0.000222692	FHA domain-containing protein
F4T99_09185	-0.501711	0.000118758	type II secretion system protein GspD
F4T99_09190	-0.47131	0.00278548	general secretion pathway protein
F4T99_09195	-0.394444	0.0166255	type II secretion system protein N
F4T99_09200	-0.493185	0.00053589	H-NS histone family protein
F4T99_09205	-0.549519	0.0585765	acyl-CoA thioesterase
F4T99_09210	-0.598574	0.000874615	heme biosynthesis protein HemY
F4T99_09215	-0.549365	0.00723912	hypothetical protein
F4T99_09220	-0.574835	0.00485477	uroporphyrinogen-III synthase
F4T99_09225	-0.0580257	0.740514	hydroxymethylbilane synthase
F4T99_09230	-0.415187	0.00492009	response regulator transcription factor
F4T99_09235	-0.41377	0.0307391	alginate biosynthesis protein
F4T99_09240	0.086533	0.558597	argininosuccinate lyase
F4T99_09245	0.419405	0.0813546	oxidative damage protection protein
F4T99_09250	0.137009	0.534696	phosphate signaling complex protein PhoU
F4T99_09255	-0.0417698	0.857031	TolC family outer membrane protein
F4T99_09260	-0.483849	0.14146	EamA family transporter
F4T99_09265	0.220318	0.678802	TetR/AcrR family transcriptional regulator
F4T99_09270	-0.369142	0.0857061	hypothetical protein
F4T99_09275	0.0707093	0.671079	phosphomethylpyrimidine synthase ThiC
F4T99_09280	-0.465346	0.00494744	NUDIX domain-containing protein
F4T99_09285	0.240215	0.207267	3',5'-cyclic-AMP phosphodiesterase
F4T99_09290	0.674488	1.58177e-08	RNA polymerase-binding protein DksA
F4T99_09295	0.256444	0.154522	tRNA glutamyl-Q(34) synthetase GluQRS
F4T99_09300	0.323099	0.00998742	putative lipid II flippase FtsW
F4T99_09305	0.633916	7.78538e-07	UDP-N-acetylmuramoyl-L-alanine--D-glutamat
F4T99_09310	0.463642	0.019191	hypothetical protein
F4T99_09315	0.322837	0.00517098	ferrous iron transporter B
F4T99_09320	0.303009	0.012808	ferrous iron transport protein A
F4T99_09325	-0.820323	1.18429e-05	site-specific tyrosine recombinase XerD
F4T99_09330	0.158445	0.342514	DsbC family protein
F4T99_09335	0.146686	0.249367	homoserine dehydrogenase
F4T99_09340	0.0971281	0.479914	threonine synthase
F4T99_09345	0.100529	0.538993	D-alanyl-D-alanine endopeptidase PBP7/8
F4T99_09350	-1.24906	1.4402e-25	response regulator
F4T99_09355	-0.217748	0.322709	PAS domain-containing sensor histidine kinase
F4T99_09360	-0.00102201	0.997645	sigma-54-dependent Fis family transcriptiona
F4T99_09365	-0.136842	0.535125	S41 family peptidase
F4T99_09370	0.167615	0.193362	2,3-bisphosphoglycerate-independen
F4T99_09375	0.189227	0.214109	LPS export ABC transporter permease LptG
F4T99_09380	0.0370577	0.837092	LPS export ABC transporter permease LptF
F4T99_09385	-0.16774	0.231071	leucyl aminopeptidase
F4T99_09390	-0.233386	0.390467	DNA polymerase III subunit chi
F4T99_09395	0.0556703	0.779906	hypothetical protein
F4T99_09400	0.372417	0.192042	hypothetical protein
F4T99_09405	-0.2883	0.0196483	riboflavin synthase
F4T99_09410	-0.535267	9.27505e-06	DNA modification methylase
F4T99_09415	-0.431004	0.000627895	bifunctiona
F4T99_09420	-0.364953	0.0125615	transcriptional repressor NrdR
F4T99_09425	-0.0643844	0.703023	ammonium transporter
F4T99_09430	-0.141523	0.34423	P-II family nitrogen regulator
F4T99_09435	-0.626305	0.000282066	accessory factor UbiK family protein
F4T99_09440	-0.212055	0.257449	YifB family Mg chelatase-like AAA ATPase
F4T99_09445	-2.02975	5.168e-24	PLP-dependent aminotransferase family protein
F4T99_09450	0.158667	0.779906	aldolase
F4T99_09455	-0.441666	0.196038	dihydrodipicolinate synthase family protein
F4T99_09460	-3.1105	1.08191e-75	hypothetical protein
F4T99_09465	0.28618	0.01342	OprD family porin
F4T99_09470	0.0668265	0.69393	inorganic diphosphatase
F4T99_09475	0.127936	0.537424	hypothetical protein
F4T99_09480	-0.315531	0.188339	hypothetical protein
F4T99_09485	0.780923	3.97495e-11	long-chain-fatty-acid--CoA ligase
F4T99_09490	-0.325325	0.037851	DNA topoisomerase IV subunit A
F4T99_09495	-0.469644	0.00253839	MFS transporter
F4T99_09500	0.1685	0.521042	trimeric intracellular cation channel famil
F4T99_09505	-0.42286	0.138014	YchJ family protein
F4T99_09510	0.170024	0.299725	TerC family protein
F4T99_09515	-0.41778	0.00974649	TIGR00730 family Rossman fold protein
F4T99_09520	-0.313742	0.0814234	DHA2 family efflux MFS transporter permeas
F4T99_09525	-0.203009	0.405614	glycoside hydrolase family 25 protein
F4T99_09530	-0.100747	0.744774	DNA polymerase IV
F4T99_09535	-0.636598	0.00415143	two-component system response regulator CreB
F4T99_09540	-0.419162	0.0482675	two-component system sensor histidine kinas
F4T99_09545	-0.759065	0.0102891	cell envelope integrity protein CreD
F4T99_09550	0.182172	0.858419	hypothetical protein
F4T99_09555	0.0701323	0.735686	RidA family protein
F4T99_09560	0.226387	0.177833	DUF2726 domain-containing protein
F4T99_09565	-0.355264	0.00765838	YgiQ family radical SAM protein
F4T99_09570	0.125529	0.682299	esterase-like activity of phytase famil
F4T99_09575	-0.40835	0.407062	helix-turn-helix domain-containing protein
F4T99_09580	-0.360325	0.497051	DUF2938 domain-containing protein
F4T99_09585	-0.421205	0.325506	flavodoxin family protein
F4T99_09590	0.175552	0.558881	transglycosylase SLT domain-containing protein
F4T99_09595	0.0921604	0.524022	cysteine synthase A
F4T99_09600	-0.677314	0.0497064	GNAT family N-acetyltransferase
F4T99_09605	0.390494	0.5725	hypothetical protein
F4T99_09610	-0.0787913	0.69393	sodium:proton antiporter
F4T99_09615	0.0448426	0.880151	50S ribosomal protein L33
F4T99_09620	-0.099414	0.593261	50S ribosomal protein L28
F4T99_09625	-1.29452	1.83503e-17	coniferyl aldehyde dehydrogenase
F4T99_09630	-0.392565	0.0849419	TetR/AcrR family transcriptional regulator
F4T99_09635	0.201576	0.149308	formyltetrahydrofolate deformylase
F4T99_09640	1.31602	8.92939e-29	TonB family protein
F4T99_09645	0.600362	4.35113e-06	MotA/TolQ/ExbB proton channel family protein
F4T99_09650	0.313185	0.11633	biopolymer transporter ExbD
F4T99_09655	0.202109	0.147129	peptide-methionine (S)-S-oxide reductase MsrA
F4T99_09660	-0.402839	0.0109021	DUF4105 domain-containing protein
F4T99_09665	0.436285	0.0136136	dihydrofolate reductase
F4T99_09670	0.326682	0.0525669	thymidylate synthase
F4T99_09675	-1.07587	0.0056403	hypothetical protein
F4T99_09680	-0.754479	0.0660983	hypothetical protein
F4T99_09685	-0.29513	0.0989262	prolipoprotein diacylglyceryl transferase
F4T99_09690	-0.556544	0.00185459	NRDE family protein
F4T99_09695	-0.341035	0.168117	PhoX family phosphatase
F4T99_09700	-0.390473	0.0519251	DUF839 domain-containing protein
F4T99_09705	-0.514052	0.277649	twin-arginine translocase subunit TatC
F4T99_09710	-0.362291	0.435263	twin-arginine translocase subunit TatB
F4T99_09715	-1.42184	0.0017137	Sec-independent protein translocase subuni
F4T99_09720	0.0917511	0.716575	permease
F4T99_09725	-0.2789	0.104291	RdgB/HAM1 family non-canonical purine NT
F4T99_09730	-0.378205	0.232626	hypothetical protein
F4T99_09735	-0.0100317	0.953969	sel1 repeat family protein
F4T99_09740	-0.2509	0.0632839	methionine biosynthesis protein MetW
F4T99_09745	-0.146178	0.426602	homoserine O-acetyltransferase
F4T99_09750	-0.0445624	0.784596	2-isopropylmalate synthase
F4T99_09755	0.136506	0.458261	Fe2+-dependent dioxygenase
F4T99_09760	-0.393382	0.00771361	TonB-dependent siderophore receptor
F4T99_09765	0.100945	0.615532	trigger factor
F4T99_09770	-0.131345	0.343604	ATP-dependent Clp endopeptidase proteolyti
F4T99_09775	-0.170893	0.255021	ATP-dependent Clp protease ATP-binding subuni
F4T99_09780	-0.558355	0.00101019	DUF2846 domain-containing protein
F4T99_09785	-0.939001	2.56808e-05	DUF2059 domain-containing protein
F4T99_09790	0.557018	2.07153e-05	fumarate hydratase
F4T99_09795	1.12017	1.23016e-23	phosphate acetyltransferase
F4T99_09800	1.80374	4.86622e-71	acetate kinase
F4T99_09805	-0.13538	0.393184	phosphogluconate dehydratase
F4T99_09810	0.0609033	0.76872	bifunctional 4-hydroxy-2-oxoglutarat
F4T99_09815	0.23698	0.0660904	gluconate permease
F4T99_09820	0.0601243	0.72555	gluconokinase
F4T99_09825	0.293529	0.0251916	NADP-dependent glyceraldehyde-3-phosphat
F4T99_09830	-0.0397975	0.819948	glutamate-5-semialdehyde dehydrogenase
F4T99_09835	0.860031	7.89964e-13	alpha/beta hydrolase
F4T99_09840	0.199949	0.389832	leucine carboxyl methyltransferase
F4T99_09845	-0.394165	0.0147255	beta-N-acetylhexosaminidase
F4T99_09850	-0.00209962	0.992098	tail-specific protease
F4T99_09855	0.471321	0.0169051	glycosyltransferase family 1 protein
F4T99_09860	1.29771	4.99268e-29	phosphatase PAP2 family protein
F4T99_09865	1.20729	7.07106e-15	Fe-S cluster assembly protein IscX
F4T99_09870	0.487547	0.000917129	nucleoside-diphosphate kinase
F4T99_09875	-0.224045	0.0655419	23S rRNA (adenine(2503)-C(2))-methyltransferas
F4T99_09880	-0.103641	0.457441	type IV pilus biogenesis/stability protein PilW
F4T99_09885	0.156639	0.288351	helix-turn-helix domain-containing protein
F4T99_09890	0.187151	0.188402	flavodoxin-dependen
F4T99_09895	-0.0891846	0.532951	histidine--tRNA ligase
F4T99_09900	-0.0597485	0.683008	tetratricopeptide repeat protein
F4T99_09905	0.23209	0.0819888	outer membrane protein assembly factor BamB
F4T99_09910	0.0970084	0.489541	ribosome biogenesis GTPase Der
F4T99_09915	0.136602	0.707936	4'-phosphopantetheinyl transferase superfamil
F4T99_09920	-0.406777	0.00285772	protein-export chaperone SecB
F4T99_09925	-0.391421	0.0080812	glutaredoxin 3
F4T99_09930	-0.409936	0.000657893	rhodanese-like domain-containing protein
F4T99_09935	0.509586	0.000825164	ribosome small subunit-dependent GTPase A
F4T99_09940	0.213445	0.187652	oligoribonuclease
F4T99_09945	0.536132	2.24937e-06	Bax inhibitor-1/YccA family protein
F4T99_09950	0.32758	0.0283395	enoyl-ACP reductase
F4T99_09955	-0.695147	7.18134e-05	AdeC/AdeK/OprM family multidrug efflux comple
F4T99_09960	-0.423279	0.0160921	MacB family efflux pump subunit
F4T99_09965	-0.235216	0.213268	MacA family efflux pump subunit
F4T99_09970	0.292858	0.220982	DNA polymerase III subunit delta
F4T99_09975	0.214022	0.157191	hypothetical protein
F4T99_09980	0.0977273	0.50649	leucine--tRNA ligase
F4T99_09985	-0.389815	0.279405	DUF4124 domain-containing protein
F4T99_09990	0.051073	0.724305	acetolactate synthase 3 large subunit
[truncated: 2,063 more rows]
